# Supplementary material for: The metabolic footprint of the airway bacterial community in cystic fibrosis
Source: Microbiome. 2017 Jun 30;5:67. doi: 10.1186/s40168-017-0289-z (PMC5493850; doi:10.1186/s40168-017-0289-z)
Supplement: Supplementary file 1 — Genotype and therapy of 16 CF subjects. * CF genotype data were previously collected on each subject and identified in medical record review. † Clinical microbiology was generated from a duplicate sputum sample collected at the same time and was analyzed by the clinical microbiology laboratory at the University of Chicago Medicine. (XLSX 49 kb) [file 40168_2017_289_MOESM1_ESM.xlsx]

## Sheet: Additional FIle 1
CF Subject	CF Genotype*	Clinical Microbiology†	Current Antibiotics	On CFTR modulating therapies?
1	F508del homozygous	MRSA 2 strains	Azithromycin, Aztreonam, Sulfamethoxazole/trimethoprim	no
2	F508del heterozygous	PA mucoid, non-mucoid	Azithromycin, Aztreonam	no
3	F508del/N1303K	PA few	Tobramycin	no
4	F508del/4209TTGT	MRSA	None	no
5	F508del heterozygous	normal flora	Azithromycin, Aztreonam, Colistin	no
6	F508del/W1282X	PA, MRSA, SA	Amoxicillin, Azithromycin, Colistin, Tobramycin	no
7	R347P/G542X	MRSA 2 strains	Linezolid, Sulfamethoxazole/trimethoprim, Rifaximin	no
8	F508del/N1303K	PA, MRSA	Azithromycin, Colymycin, Tobramycin	no
9	R1158X/R1158X	Achromobacter xylosoxidans/denitrificans	Sulfamethoxazole/trimethoprim	no
10	G551D	PA mucoid	Azithromycin, Tobramycin	yes; Ivacaftor
11	F508del homozygous	Achromobacter xylosoxidans/denitrificans	Azithromycin, Tobramycin	no
12	G551D	normal flora	Azithromycin, Tobramycin	yes; Ivacaftor
13	G551D	MRSA, PA mucoid	Aztreonam (inhaled)	yes; Ivacaftor
14	F508del homozygous	MRSA	None	yes; Lumacaftor/Ivacaftor
15	F508del heterozygous	normal flora	Amikacin	no
16	F508del heterozygous	MSSA	Aztreonam	no
