# Supplementary material for: The metabolic footprint of the airway bacterial community in cystic fibrosis
Source: Microbiome. 2017 Jun 30;5:67. doi: 10.1186/s40168-017-0289-z (PMC5493850; doi:10.1186/s40168-017-0289-z)
Supplement: Supplementary file 2 — Demographic data of seven CF subjects used in paired analysis. CF genotype data were previously collected on each subject and were identified in medical record review. * CF genotype data were previously collected on each subject and identified in medical record review. (XLSX 34 kb) [file 40168_2017_289_MOESM2_ESM.xlsx]

## Sheet: Additional File 2
CF Subject	Time between visits (months)	Sex	CF Genotype*	Antibiotics Used (Visit 1)	Antibiotics Used (Visit 2)	CF hospitalizations between visits
1	12	Male	F508del homozygous	Azithromycin, Aztreonam, Sulfamethoxazole/trimethoprim	Azithromycin, Tobramycin	1
2	9	Male	F508del/N1303K	Tobramycin	Tobramycin	0
3	11	Male	F508del heterozygous	Azithromycin, Aztreonam, Colistin	Azithromycin	1
4	11	Male	R347P/G542X	Linezolid, Sulfamethoxazole/trimethoprim, Rifampin	Amikacin, Linezolid, Rifaximin	0
5	6	Female	F508del homozygous	Azithromycin, Colistin (inhaled), Tobramycin	Azithromycin, Colistin (inhaled)	2
6	3	Female	G551D	Aztreonam (inhaled)	Aztreonam (inhaled)	0
7	2	Female	F508del homozygous	none	Sulfamethoxazole/trimethoprim	0
