# Supplementary material for: The metabolic footprint of the airway bacterial community in cystic fibrosis
Source: Microbiome. 2017 Jun 30;5:67. doi: 10.1186/s40168-017-0289-z (PMC5493850; doi:10.1186/s40168-017-0289-z)
Supplement: Supplementary file 7 — Organization and data from CLPP assays. Complete list of substrates on the CLPP assay and raw data obtained from the CLPP assays in a tabbed Excel (.xlsx) file. The first tab labeled “Notes” describes the contents of the each tab in the worksheet. (XLSX 863 kb) [file 40168_2017_289_MOESM7_ESM.xlsx]

## Sheet: Notes
The Metabolic Footprint of the Airway Bacterial Community in Cystic Fibrosis Vaishnavi Narayanamurthy, MS, John M. Sweetnam, BS, Darcy R. Denner, PhD, Lena W. Chen, Edward T. Naureckas, MD, Bharathi Laxman, PhD and Steven R. White, MD
Organization and data obtained from the CLPP-based metabolic assays using the Biolog Gen III Microplate
Contents of spreadsheet	Description
Biolog plate contents	Contents of each well in the Biolog Gen III Microplate used for the CLPP assay along with the chemical grouping as suggested by Biolog. See Biolog manual for reference: http://www.biolog.com/pdf/milit/00P%20185rA%20GEN%20III%20MicroPlate%20IFU%20Mar2008.pdf
All CF samples	Raw optical density (OD) readings from the assay and starting bacterial density at 600nm (OD600) for each CF sputum sample resuspended in Innoculating Fluid A (IFA)
All control samples	Raw optical density (OD) readings from the assay and starting bacterial density at 600nm (OD600) for each control sputum sample resuspended in IFA
IFA only (blanks)	Raw OD readings for three plates loaded with plain IFA. The total average well color density (AWCD) value calculated from these plates served as the negative control for the sputum assays and pure Pseudomonas culture experiments
pure PA cultures	Raw OD readings and starting bacterial density at 600nm (OD600) from four experiments. In each iteration of the experiment, four plates were loaded with different concentrations of a pure Pseudomonas culture (MPAO1-P1 strain) resuspended in IFA.
Samples for primary analysis	Sample IDs used for the primary analysis comparing the 16 CF samples to 8 control samples
Samples for paired analysis	Sample IDs used for the paired analysis on the 7 CF samples collected from two separate clinic visits
Reading and interpretation of data from assay: 1) The raw data from the plate reader was taken at 18hrs and saved. 2) The negative control well, A1 was substituted with the blank value obtained from IFA-only experiments. 3) The color densities from all the wells on the plate were referenced against A1. The background-subtracted OD values for each well were obtained by subtracting the raw OD of we…

## Sheet: Biolog plate contents
Wells	Well Contents	Chemical Group
A1	Negative Control	Controls
A10	Positive Control	Controls
A11	pH 6	pH
A12	pH 5	pH
A2	Dextrin	Sugars
A3	D-Maltose	Sugars
A4	D-Trehalose	Sugars
A5	D-Cellobiose	Sugars
A6	Gentiobiose	Sugars
A7	Sucrose	Sugars
A8	D-Turanose	Sugars
A9	Stachyose	Sugars
B1	D-Raffinose	Sugars
B10	1% NaCl	Salts
B11	4% NaCl	Salts
B12	8% NaCl	Salts
B2	α-D-Lactose	Sugars
B3	D-Melibiose	Sugars
B4	β-Methyl-D-Glucoside	Sugars
B5	D-Salicin	Sugars
B6	N-Acetyl-D-Glucosamine	Sugars
B7	N-Acetyl-β-D- Mannosamine	Sugars
B8	N-Acetyl-D-Galactosamine	Sugars
B9	N-Acetyl Neuraminic Acid	Sugars
C1	α-D-Glucose	Sugars
C10	1% Sodium Lactate	Salts
C11	Fusidic Acid	n/a
C12	D-Serine	n/a
C2	D-Mannose	Sugars
C3	D-Fructose	Sugars
C4	D-Galactose	Sugars
C5	3-Methyl Glucose	Sugars
C6	D-Fucose	Sugars
C7	L-Fucose	Sugars
C8	L-Rhamnose	Sugars
C9	Inosine	Sugars
D1	D-Sorbitol	Sugar Alcohols
D10	Troleandomycin	Antibiotics
D11	Rifamycin SV	Antibiotics
D12	Minocycline	Antibiotics
D2	D-Mannitol	Sugar Alcohols
D3	D-Arabitol	Sugar Alcohols
D4	myo-Inositol	Sugar Alcohols
D5	Glycerol	Sugar Alcohols
D6	D-Glucose-6-PO4	Hexose-PO
D7	D-Fructose- 6-PO4	Hexose-PO
D8	D-Aspartic Acid	n/a
D9	D-Serine	n/a
E1	Gelatin	Amino Acids
E10	Lincomycin	Antibiotics
E11	Guanidine HCl	n/a
E12	Niaproof 4	n/a
E2	Glycyl-L-Proline	Amino Acids
E3	L-Alanine	Amino Acids
E4	L-Arginine	Amino Acids
E5	L-Aspartic Acid	Amino Acids
E6	L-Glutamic Acid	Amino Acids
E7	L-Histidine	Amino Acids
E8	L-Pyroglutamic Acid	Amino Acids
E9	L-Serine	Amino Acids
F1	Pectin	Hexose Acids
F10	Vancomycin	Antibiotics
F11	Tetrazolium Violet	Controls
F12	Tetrazolium Blue	Controls
F2	D-Galacturonic Acid	Hexose Acids
F3	L-Galactonic Acid Lactone	Hexose Acids
F4	D-Gluconic Acid	Hexose Acids
F5	D-Glucuronic Acid	Hexose Acids
F6	Glucuronamide	Hexose Acids
F7	Mucic Acid	Hexose Acids
F8	Quinic Acid	Hexose Acids
F9	D-Saccharic Acid	Hexose Acids
G1	p-Hydroxy-Phenylacetic Acid	Carboxylic Acids
G10	Nalidixic Acid	Antibiotics
G11	Lithium Chloride	n/a
G12	Potassium Tellurite	n/a
G2	Methyl Pyruvate	Carboxylic Acids
G3	D-Lactic Acid Methyl Ester	Carboxylic Acids
G4	L-Lactic Acid	Carboxylic Acids
G5	Citric Acid	Carboxylic Acids
G6	α-Keto-Glutaric Acid	Carboxylic Acids
G7	D-Malic Acid	Carboxylic Acids
G8	L-Malic Acid	Carboxylic Acids
G9	Bromo-Succinic Acid	Carboxylic Acids
H1	Tween 40	Carboxylic Acids
H10	Aztreonam	Antibiotics
H11	Sodium Butyrate	n/a
H12	Sodium Bromate	n/a
H2	γ-Amino-Butryric Acid	Carboxylic Acids
H3	α-Hydroxy-Butyric Acid	Carboxylic Acids
H4	β-Hydroxy-D,L-Butyric Acid	Carboxylic Acids
H5	α-Keto-Butyric Acid	Carboxylic Acids
H6	Acetoacetic Acid	Carboxylic Acids
H7	Propionic Acid	Carboxylic Acids
H8	Acetic Acid	Carboxylic Acids
H9	Formic Acid	Carboxylic Acids

## Sheet: All CF samples
SampleID	Sample collected date	Cohort	Wells	OD (Raw value)	OD600
CF1601	2016-02-11	CF	A1	0.355	1.694
CF1601	2016-02-11	CF	B1	0.614	1.694
CF1601	2016-02-11	CF	C1	0.832	1.694
CF1601	2016-02-11	CF	D1	0.451	1.694
CF1601	2016-02-11	CF	E1	0.401	1.694
CF1601	2016-02-11	CF	F1	0.561	1.694
CF1601	2016-02-11	CF	G1	0.198	1.694
CF1601	2016-02-11	CF	H1	0.298	1.694
CF1601	2016-02-11	CF	A2	1.427	1.694
CF1601	2016-02-11	CF	B2	1.329	1.694
CF1601	2016-02-11	CF	C2	1.885	1.694
CF1601	2016-02-11	CF	D2	1.418	1.694
CF1601	2016-02-11	CF	E2	0.565	1.694
CF1601	2016-02-11	CF	F2	0.433	1.694
CF1601	2016-02-11	CF	G2	0.306	1.694
CF1601	2016-02-11	CF	H2	0.33	1.694
CF1601	2016-02-11	CF	A3	0.999	1.694
CF1601	2016-02-11	CF	B3	0.71	1.694
CF1601	2016-02-11	CF	C3	0.871	1.694
CF1601	2016-02-11	CF	D3	0.68	1.694
CF1601	2016-02-11	CF	E3	0.671	1.694
CF1601	2016-02-11	CF	F3	0.418	1.694
CF1601	2016-02-11	CF	G3	0.324	1.694
CF1601	2016-02-11	CF	H3	0.275	1.694
CF1601	2016-02-11	CF	A4	0.772	1.694
CF1601	2016-02-11	CF	B4	0.322	1.694
CF1601	2016-02-11	CF	C4	0.819	1.694
CF1601	2016-02-11	CF	D4	0.563	1.694
CF1601	2016-02-11	CF	E4	0.556	1.694
CF1601	2016-02-11	CF	F4	0.703	1.694
CF1601	2016-02-11	CF	G4	0.374	1.694
CF1601	2016-02-11	CF	H4	0.343	1.694
CF1601	2016-02-11	CF	A5	0.379	1.694
CF1601	2016-02-11	CF	B5	0.334	1.694
CF1601	2016-02-11	CF	C5	0.437	1.694
CF1601	2016-02-11	CF	D5	0.415	1.694
CF1601	2016-02-11	CF	E5	0.344	1.694
CF1601	2016-02-11	CF	F5	0.395	1.694
CF1601	2016-02-11	CF	G5	0.375	1.694
CF1601	2016-02-11	CF	H5	0.835	1.694
CF1601	2016-02-11	CF	A6	0.525	1.694
CF1601	2016-02-11	CF	B6	0.833	1.694
CF1601	2016-02-11	CF	C6	0.351	1.694
CF1601	2016-02-11	CF	D6	0.574	1.694
CF1601	2016-02-11	CF	E6	0.366	1.694
CF1601	2016-02-11	CF	F6	0.427	1.694
CF1601	2016-02-11	CF	G6	0.399	1.694
CF1601	2016-02-11	CF	H6	0.273	1.694
CF1601	2016-02-11	CF	A7	0.925	1.694
CF1601	2016-02-11	CF	B7	0.58	1.694
CF1601	2016-02-11	CF	C7	0.434	1.694
CF1601	2016-02-11	CF	D7	0.353	1.694
CF1601	2016-02-11	CF	E7	0.4	1.694
CF1601	2016-02-11	CF	F7	0.378	1.694
CF1601	2016-02-11	CF	G7	0.28	1.694
CF1601	2016-02-11	CF	H7	0.575	1.694
CF1601	2016-02-11	CF	A8	1.794	1.694
CF1601	2016-02-11	CF	B8	1.973	1.694
CF1601	2016-02-11	CF	C8	0.495	1.694
CF1601	2016-02-11	CF	D8	0.701	1.694
CF1601	2016-02-11	CF	E8	0.278	1.694
CF1601	2016-02-11	CF	F8	0.403	1.694
CF1601	2016-02-11	CF	G8	0.434	1.694
CF1601	2016-02-11	CF	H8	0.347	1.694
CF1601	2016-02-11	CF	A9	0.707	1.694
CF1601	2016-02-11	CF	B9	0.719	1.694
CF1601	2016-02-11	CF	C9	0.304	1.694
CF1601	2016-02-11	CF	D9	0.283	1.694
CF1601	2016-02-11	CF	E9	0.346	1.694
CF1601	2016-02-11	CF	F9	0.58	1.694
CF1601	2016-02-11	CF	G9	0.311	1.694
CF1601	2016-02-11	CF	H9	0.444	1.694
CF1601	2016-02-11	CF	A10	1.087	1.694
CF1601	2016-02-11	CF	B10	0.754	1.694
CF1601	2016-02-11	CF	C10	0.605	1.694
CF1601	2016-02-11	CF	D10	0.844	1.694
CF1601	2016-02-11	CF	E10	0.674	1.694
CF1601	2016-02-11	CF	F10	0.337	1.694
CF1601	2016-02-11	CF	G10	0.972	1.694
CF1601	2016-02-11	CF	H10	0.806	1.694
CF1601	2016-02-11	CF	A11	0.655	1.694
CF1601	2016-02-11	CF	B11	0.706	1.694
CF1601	2016-02-11	CF	C11	0.21	1.694
CF1601	2016-02-11	CF	D11	0.256	1.694
CF1601	2016-02-11	CF	E11	0.315	1.694
CF1601	2016-02-11	CF	F11	0.542	1.694
CF1601	2016-02-11	CF	G11	0.566	1.694
CF1601	2016-02-11	CF	H11	0.333	1.694
CF1601	2016-02-11	CF	A12	0.812	1.694
CF1601	2016-02-11	CF	B12	0.576	1.694
CF1601	2016-02-11	CF	C12	0.19	1.694
CF1601	2016-02-11	CF	D12	0.798	1.694
CF1601	2016-02-11	CF	E12	0.245	1.694
CF1601	2016-02-11	CF	F12	0.833	1.694
CF1601	2016-02-11	CF	G12	0.605	1.694
CF1601	2016-02-11	CF	H12	0.432	1.694
CF1501	2015-06-25	CF	A1	0.192	2.129
CF1501	2015-06-25	CF	B1	0.186	2.129
CF1501	2015-06-25	CF	C1	0.211	2.129
CF1501	2015-06-25	CF	D1	0.184	2.129
CF1501	2015-06-25	CF	E1	0.411	2.129
CF1501	2015-06-25	CF	F1	0.222	2.129
CF1501	2015-06-25	CF	G1	0.233	2.129
CF1501	2015-06-25	CF	H1	0.16	2.129
CF1501	2015-06-25	CF	A2	0.22	2.129
CF1501	2015-06-25	CF	B2	0.177	2.129
CF1501	2015-06-25	CF	C2	0.207	2.129
CF1501	2015-06-25	CF	D2	0.474	2.129
CF1501	2015-06-25	CF	E2	0.185	2.129
CF1501	2015-06-25	CF	F2	0.285	2.129
CF1501	2015-06-25	CF	G2	0.194	2.129
CF1501	2015-06-25	CF	H2	0.195	2.129
CF1501	2015-06-25	CF	A3	0.198	2.129
CF1501	2015-06-25	CF	B3	0.197	2.129
CF1501	2015-06-25	CF	C3	0.186	2.129
CF1501	2015-06-25	CF	D3	0.556	2.129
CF1501	2015-06-25	CF	E3	0.181	2.129
CF1501	2015-06-25	CF	F3	0.222	2.129
CF1501	2015-06-25	CF	G3	0.18	2.129
CF1501	2015-06-25	CF	H3	0.18	2.129
CF1501	2015-06-25	CF	A4	0.193	2.129
CF1501	2015-06-25	CF	B4	0.193	2.129
CF1501	2015-06-25	CF	C4	0.193	2.129
CF1501	2015-06-25	CF	D4	0.384	2.129
CF1501	2015-06-25	CF	E4	0.474	2.129
CF1501	2015-06-25	CF	F4	0.134	2.129
CF1501	2015-06-25	CF	G4	0.183	2.129
CF1501	2015-06-25	CF	H4	0.186	2.129
CF1501	2015-06-25	CF	A5	0.355	2.129
CF1501	2015-06-25	CF	B5	0.168	2.129
CF1501	2015-06-25	CF	C5	0.209	2.129
CF1501	2015-06-25	CF	D5	0.508	2.129
CF1501	2015-06-25	CF	E5	0.467	2.129
CF1501	2015-06-25	CF	F5	0.355	2.129
CF1501	2015-06-25	CF	G5	0.172	2.129
CF1501	2015-06-25	CF	H5	0.19	2.129
CF1501	2015-06-25	CF	A6	0.211	2.129
CF1501	2015-06-25	CF	B6	0.206	2.129
CF1501	2015-06-25	CF	C6	0.686	2.129
CF1501	2015-06-25	CF	D6	0.684	2.129
CF1501	2015-06-25	CF	E6	0.515	2.129
CF1501	2015-06-25	CF	F6	0.617	2.129
CF1501	2015-06-25	CF	G6	0.321	2.129
CF1501	2015-06-25	CF	H6	0.395	2.129
CF1501	2015-06-25	CF	A7	0.191	2.129
CF1501	2015-06-25	CF	B7	0.19	2.129
CF1501	2015-06-25	CF	C7	0.341	2.129
CF1501	2015-06-25	CF	D7	0.707	2.129
CF1501	2015-06-25	CF	E7	0.51	2.129
CF1501	2015-06-25	CF	F7	0.167	2.129
CF1501	2015-06-25	CF	G7	0.285	2.129
CF1501	2015-06-25	CF	H7	0.158	2.129
CF1501	2015-06-25	CF	A8	0.195	2.129
CF1501	2015-06-25	CF	B8	0.185	2.129
CF1501	2015-06-25	CF	C8	0.501	2.129
CF1501	2015-06-25	CF	D8	0.339	2.129
CF1501	2015-06-25	CF	E8	0.244	2.129
CF1501	2015-06-25	CF	F8	0.178	2.129
CF1501	2015-06-25	CF	G8	0.273	2.129
CF1501	2015-06-25	CF	H8	0.19	2.129
CF1501	2015-06-25	CF	A9	0.177	2.129
CF1501	2015-06-25	CF	B9	0.181	2.129
CF1501	2015-06-25	CF	C9	0.645	2.129
CF1501	2015-06-25	CF	D9	0.204	2.129
CF1501	2015-06-25	CF	E9	0.462	2.129
CF1501	2015-06-25	CF	F9	0.212	2.129
CF1501	2015-06-25	CF	G9	0.265	2.129
CF1501	2015-06-25	CF	H9	0.323	2.129
CF1501	2015-06-25	CF	A10	0.713	2.129
CF1501	2015-06-25	CF	B10	0.839	2.129
CF1501	2015-06-25	CF	C10	0.574	2.129
CF1501	2015-06-25	CF	D10	0.731	2.129
CF1501	2015-06-25	CF	E10	0.963	2.129
CF1501	2015-06-25	CF	F10	0.205	2.129
CF1501	2015-06-25	CF	G10	0.638	2.129
CF1501	2015-06-25	CF	H10	0.641	2.129
CF1501	2015-06-25	CF	A11	0.71	2.129
CF1501	2015-06-25	CF	B11	1.23	2.129
CF1501	2015-06-25	CF	C11	0.186	2.129
CF1501	2015-06-25	CF	D11	0.2	2.129
CF1501	2015-06-25	CF	E11	0.216	2.129
CF1501	2015-06-25	CF	F11	0.4	2.129
CF1501	2015-06-25	CF	G11	0.938	2.129
CF1501	2015-06-25	CF	H11	0.741	2.129
CF1501	2015-06-25	CF	A12	0.533	2.129
CF1501	2015-06-25	CF	B12	1.041	2.129
CF1501	2015-06-25	CF	C12	0.489	2.129
CF1501	2015-06-25	CF	D12	0.213	2.129
CF1501	2015-06-25	CF	E12	0.177	2.129
CF1501	2015-06-25	CF	F12	0.544	2.129
CF1501	2015-06-25	CF	G12	0.884	2.129
CF1501	2015-06-25	CF	H12	0.635	2.129
CF1502	2015-06-25	CF	A1	0.333	0.958
CF1502	2015-06-25	CF	B1	0.981	0.958
CF1502	2015-06-25	CF	C1	0.929	0.958
CF1502	2015-06-25	CF	D1	0.79	0.958
CF1502	2015-06-25	CF	E1	0.432	0.958
CF1502	2015-06-25	CF	F1	0.517	0.958
CF1502	2015-06-25	CF	G1	0.224	0.958
CF1502	2015-06-25	CF	H1	0.223	0.958
CF1502	2015-06-25	CF	A2	0.959	0.958
CF1502	2015-06-25	CF	B2	0.734	0.958
CF1502	2015-06-25	CF	C2	0.929	0.958
CF1502	2015-06-25	CF	D2	0.699	0.958
CF1502	2015-06-25	CF	E2	0.383	0.958
CF1502	2015-06-25	CF	F2	0.487	0.958
CF1502	2015-06-25	CF	G2	0.525	0.958
CF1502	2015-06-25	CF	H2	0.357	0.958
CF1502	2015-06-25	CF	A3	0.829	0.958
CF1502	2015-06-25	CF	B3	0.699	0.958
CF1502	2015-06-25	CF	C3	1.007	0.958
CF1502	2015-06-25	CF	D3	0.399	0.958
CF1502	2015-06-25	CF	E3	0.345	0.958
CF1502	2015-06-25	CF	F3	0.456	0.958
CF1502	2015-06-25	CF	G3	0.376	0.958
CF1502	2015-06-25	CF	H3	0.657	0.958
CF1502	2015-06-25	CF	A4	0.721	0.958
CF1502	2015-06-25	CF	B4	1.195	0.958
CF1502	2015-06-25	CF	C4	0.829	0.958
CF1502	2015-06-25	CF	D4	0.35	0.958
CF1502	2015-06-25	CF	E4	0.383	0.958
CF1502	2015-06-25	CF	F4	0.43	0.958
CF1502	2015-06-25	CF	G4	0.423	0.958
CF1502	2015-06-25	CF	H4	0.299	0.958
CF1502	2015-06-25	CF	A5	1.212	0.958
CF1502	2015-06-25	CF	B5	0.883	0.958
CF1502	2015-06-25	CF	C5	0.544	0.958
CF1502	2015-06-25	CF	D5	0.543	0.958
CF1502	2015-06-25	CF	E5	0.397	0.958
CF1502	2015-06-25	CF	F5	0.475	0.958
CF1502	2015-06-25	CF	G5	0.548	0.958
CF1502	2015-06-25	CF	H5	0.131	0.958
CF1502	2015-06-25	CF	A6	0.955	0.958
CF1502	2015-06-25	CF	B6	1.04	0.958
CF1502	2015-06-25	CF	C6	0.588	0.958
CF1502	2015-06-25	CF	D6	0.546	0.958
CF1502	2015-06-25	CF	E6	0.313	0.958
CF1502	2015-06-25	CF	F6	0.51	0.958
CF1502	2015-06-25	CF	G6	0.369	0.958
CF1502	2015-06-25	CF	H6	0.324	0.958
CF1502	2015-06-25	CF	A7	0.727	0.958
CF1502	2015-06-25	CF	B7	0.84	0.958
CF1502	2015-06-25	CF	C7	0.721	0.958
CF1502	2015-06-25	CF	D7	0.637	0.958
CF1502	2015-06-25	CF	E7	0.481	0.958
CF1502	2015-06-25	CF	F7	0.384	0.958
CF1502	2015-06-25	CF	G7	0.285	0.958
CF1502	2015-06-25	CF	H7	0.304	0.958
CF1502	2015-06-25	CF	A8	0.602	0.958
CF1502	2015-06-25	CF	B8	0.621	0.958
CF1502	2015-06-25	CF	C8	0.481	0.958
CF1502	2015-06-25	CF	D8	0.34	0.958
CF1502	2015-06-25	CF	E8	0.451	0.958
CF1502	2015-06-25	CF	F8	0.359	0.958
CF1502	2015-06-25	CF	G8	0.364	0.958
CF1502	2015-06-25	CF	H8	0.303	0.958
CF1502	2015-06-25	CF	A9	0.768	0.958
CF1502	2015-06-25	CF	B9	0.726	0.958
CF1502	2015-06-25	CF	C9	0.522	0.958
CF1502	2015-06-25	CF	D9	0.264	0.958
CF1502	2015-06-25	CF	E9	0.466	0.958
CF1502	2015-06-25	CF	F9	0.356	0.958
CF1502	2015-06-25	CF	G9	0.289	0.958
CF1502	2015-06-25	CF	H9	0.354	0.958
CF1502	2015-06-25	CF	A10	0.993	0.958
CF1502	2015-06-25	CF	B10	0.929	0.958
CF1502	2015-06-25	CF	C10	0.684	0.958
CF1502	2015-06-25	CF	D10	0.993	0.958
CF1502	2015-06-25	CF	E10	0.936	0.958
CF1502	2015-06-25	CF	F10	0.897	0.958
CF1502	2015-06-25	CF	G10	0.747	0.958
CF1502	2015-06-25	CF	H10	0.569	0.958
CF1502	2015-06-25	CF	A11	0.598	0.958
CF1502	2015-06-25	CF	B11	0.152	0.958
CF1502	2015-06-25	CF	C11	0.163	0.958
CF1502	2015-06-25	CF	D11	0.613	0.958
CF1502	2015-06-25	CF	E11	0.22	0.958
CF1502	2015-06-25	CF	F11	1.012	0.958
CF1502	2015-06-25	CF	G11	0.323	0.958
CF1502	2015-06-25	CF	H11	0.521	0.958
CF1502	2015-06-25	CF	A12	0.197	0.958
CF1502	2015-06-25	CF	B12	0.133	0.958
CF1502	2015-06-25	CF	C12	0.707	0.958
CF1502	2015-06-25	CF	D12	0.78	0.958
CF1502	2015-06-25	CF	E12	0.516	0.958
CF1502	2015-06-25	CF	F12	0.707	0.958
CF1502	2015-06-25	CF	G12	1.63	0.958
CF1502	2015-06-25	CF	H12	0.166	0.958
CF1503	2015-06-30	CF	A1	0.09	0.461
CF1503	2015-06-30	CF	B1	0.672	0.461
CF1503	2015-06-30	CF	C1	0.878	0.461
CF1503	2015-06-30	CF	D1	0.542	0.461
CF1503	2015-06-30	CF	E1	0.115	0.461
CF1503	2015-06-30	CF	F1	0.236	0.461
CF1503	2015-06-30	CF	G1	0.078	0.461
CF1503	2015-06-30	CF	H1	0.111	0.461
CF1503	2015-06-30	CF	A2	0.623	0.461
CF1503	2015-06-30	CF	B2	0.764	0.461
CF1503	2015-06-30	CF	C2	0.742	0.461
CF1503	2015-06-30	CF	D2	0.633	0.461
CF1503	2015-06-30	CF	E2	0.102	0.461
CF1503	2015-06-30	CF	F2	0.168	0.461
CF1503	2015-06-30	CF	G2	0.097	0.461
CF1503	2015-06-30	CF	H2	0.088	0.461
CF1503	2015-06-30	CF	A3	0.745	0.461
CF1503	2015-06-30	CF	B3	0.63	0.461
CF1503	2015-06-30	CF	C3	0.699	0.461
CF1503	2015-06-30	CF	D3	0.121	0.461
CF1503	2015-06-30	CF	E3	0.092	0.461
CF1503	2015-06-30	CF	F3	0.201	0.461
CF1503	2015-06-30	CF	G3	0.084	0.461
CF1503	2015-06-30	CF	H3	0.084	0.461
CF1503	2015-06-30	CF	A4	0.57	0.461
CF1503	2015-06-30	CF	B4	0.634	0.461
CF1503	2015-06-30	CF	C4	0.725	0.461
CF1503	2015-06-30	CF	D4	0.088	0.461
CF1503	2015-06-30	CF	E4	0.096	0.461
CF1503	2015-06-30	CF	F4	0.116	0.461
CF1503	2015-06-30	CF	G4	0.092	0.461
CF1503	2015-06-30	CF	H4	0.085	0.461
CF1503	2015-06-30	CF	A5	1.164	0.461
CF1503	2015-06-30	CF	B5	0.937	0.461
CF1503	2015-06-30	CF	C5	0.182	0.461
CF1503	2015-06-30	CF	D5	0.103	0.461
CF1503	2015-06-30	CF	E5	0.09	0.461
CF1503	2015-06-30	CF	F5	0.176	0.461
CF1503	2015-06-30	CF	G5	0.087	0.461
CF1503	2015-06-30	CF	H5	0.116	0.461
CF1503	2015-06-30	CF	A6	0.151	0.461
CF1503	2015-06-30	CF	B6	0.771	0.461
CF1503	2015-06-30	CF	C6	0.223	0.461
CF1503	2015-06-30	CF	D6	0.125	0.461
CF1503	2015-06-30	CF	E6	0.098	0.461
CF1503	2015-06-30	CF	F6	0.199	0.461
CF1503	2015-06-30	CF	G6	0.098	0.461
CF1503	2015-06-30	CF	H6	0.147	0.461
CF1503	2015-06-30	CF	A7	0.726	0.461
CF1503	2015-06-30	CF	B7	0.387	0.461
CF1503	2015-06-30	CF	C7	0.17	0.461
CF1503	2015-06-30	CF	D7	0.178	0.461
CF1503	2015-06-30	CF	E7	0.125	0.461
CF1503	2015-06-30	CF	F7	0.088	0.461
CF1503	2015-06-30	CF	G7	0.172	0.461
CF1503	2015-06-30	CF	H7	0.101	0.461
CF1503	2015-06-30	CF	A8	0.285	0.461
CF1503	2015-06-30	CF	B8	0.153	0.461
CF1503	2015-06-30	CF	C8	0.16	0.461
CF1503	2015-06-30	CF	D8	0.094	0.461
CF1503	2015-06-30	CF	E8	0.084	0.461
CF1503	2015-06-30	CF	F8	0.086	0.461
CF1503	2015-06-30	CF	G8	0.163	0.461
CF1503	2015-06-30	CF	H8	0.103	0.461
CF1503	2015-06-30	CF	A9	0.688	0.461
CF1503	2015-06-30	CF	B9	0.565	0.461
CF1503	2015-06-30	CF	C9	0.347	0.461
CF1503	2015-06-30	CF	D9	0.084	0.461
CF1503	2015-06-30	CF	E9	0.089	0.461
CF1503	2015-06-30	CF	F9	0.088	0.461
CF1503	2015-06-30	CF	G9	0.082	0.461
CF1503	2015-06-30	CF	H9	0.086	0.461
CF1503	2015-06-30	CF	A10	0.446	0.461
CF1503	2015-06-30	CF	B10	0.508	0.461
CF1503	2015-06-30	CF	C10	0.426	0.461
CF1503	2015-06-30	CF	D10	0.4	0.461
CF1503	2015-06-30	CF	E10	0.121	0.461
CF1503	2015-06-30	CF	F10	0.127	0.461
CF1503	2015-06-30	CF	G10	0.476	0.461
CF1503	2015-06-30	CF	H10	0.389	0.461
CF1503	2015-06-30	CF	A11	0.323	0.461
CF1503	2015-06-30	CF	B11	0.087	0.461
CF1503	2015-06-30	CF	C11	0.104	0.461
CF1503	2015-06-30	CF	D11	0.116	0.461
CF1503	2015-06-30	CF	E11	0.121	0.461
CF1503	2015-06-30	CF	F11	0.382	0.461
CF1503	2015-06-30	CF	G11	0.287	0.461
CF1503	2015-06-30	CF	H11	0.476	0.461
CF1503	2015-06-30	CF	A12	0.122	0.461
CF1503	2015-06-30	CF	B12	0.113	0.461
CF1503	2015-06-30	CF	C12	0.161	0.461
CF1503	2015-06-30	CF	D12	0.462	0.461
CF1503	2015-06-30	CF	E12	0.095	0.461
CF1503	2015-06-30	CF	F12	0.595	0.461
CF1503	2015-06-30	CF	G12	0.495	0.461
CF1503	2015-06-30	CF	H12	0.521	0.461
CF1505	2015-07-09	CF	A1	0.499	0.414
CF1505	2015-07-09	CF	B1	0.713	0.414
CF1505	2015-07-09	CF	C1	0.913	0.414
CF1505	2015-07-09	CF	D1	0.6	0.414
CF1505	2015-07-09	CF	E1	0.526	0.414
CF1505	2015-07-09	CF	F1	0.626	0.414
CF1505	2015-07-09	CF	G1	0.369	0.414
CF1505	2015-07-09	CF	H1	0.536	0.414
CF1505	2015-07-09	CF	A2	0.819	0.414
CF1505	2015-07-09	CF	B2	0.832	0.414
CF1505	2015-07-09	CF	C2	0.65	0.414
CF1505	2015-07-09	CF	D2	0.639	0.414
CF1505	2015-07-09	CF	E2	0.158	0.414
CF1505	2015-07-09	CF	F2	0.536	0.414
CF1505	2015-07-09	CF	G2	0.531	0.414
CF1505	2015-07-09	CF	H2	0.471	0.414
CF1505	2015-07-09	CF	A3	0.956	0.414
CF1505	2015-07-09	CF	B3	0.525	0.414
CF1505	2015-07-09	CF	C3	0.748	0.414
CF1505	2015-07-09	CF	D3	0.558	0.414
CF1505	2015-07-09	CF	E3	0.429	0.414
CF1505	2015-07-09	CF	F3	0.582	0.414
CF1505	2015-07-09	CF	G3	0.491	0.414
CF1505	2015-07-09	CF	H3	0.237	0.414
CF1505	2015-07-09	CF	A4	0.927	0.414
CF1505	2015-07-09	CF	B4	0.557	0.414
CF1505	2015-07-09	CF	C4	0.899	0.414
CF1505	2015-07-09	CF	D4	0.442	0.414
CF1505	2015-07-09	CF	E4	0.526	0.414
CF1505	2015-07-09	CF	F4	0.609	0.414
CF1505	2015-07-09	CF	G4	0.529	0.414
CF1505	2015-07-09	CF	H4	0.466	0.414
CF1505	2015-07-09	CF	A5	0.582	0.414
CF1505	2015-07-09	CF	B5	0.648	0.414
CF1505	2015-07-09	CF	C5	0.518	0.414
CF1505	2015-07-09	CF	D5	0.531	0.414
CF1505	2015-07-09	CF	E5	0.57	0.414
CF1505	2015-07-09	CF	F5	0.571	0.414
CF1505	2015-07-09	CF	G5	0.498	0.414
CF1505	2015-07-09	CF	H5	0.155	0.414
CF1505	2015-07-09	CF	A6	0.732	0.414
CF1505	2015-07-09	CF	B6	0.977	0.414
CF1505	2015-07-09	CF	C6	0.552	0.414
CF1505	2015-07-09	CF	D6	0.843	0.414
CF1505	2015-07-09	CF	E6	0.58	0.414
CF1505	2015-07-09	CF	F6	0.598	0.414
CF1505	2015-07-09	CF	G6	0.558	0.414
CF1505	2015-07-09	CF	H6	0.457	0.414
CF1505	2015-07-09	CF	A7	1.178	0.414
CF1505	2015-07-09	CF	B7	0.761	0.414
CF1505	2015-07-09	CF	C7	0.633	0.414
CF1505	2015-07-09	CF	D7	0.637	0.414
CF1505	2015-07-09	CF	E7	0.522	0.414
CF1505	2015-07-09	CF	F7	0.481	0.414
CF1505	2015-07-09	CF	G7	0.438	0.414
CF1505	2015-07-09	CF	H7	0.398	0.414
CF1505	2015-07-09	CF	A8	0.748	0.414
CF1505	2015-07-09	CF	B8	0.489	0.414
CF1505	2015-07-09	CF	C8	0.499	0.414
CF1505	2015-07-09	CF	D8	0.534	0.414
CF1505	2015-07-09	CF	E8	0.516	0.414
CF1505	2015-07-09	CF	F8	0.504	0.414
CF1505	2015-07-09	CF	G8	0.586	0.414
CF1505	2015-07-09	CF	H8	0.55	0.414
CF1505	2015-07-09	CF	A9	0.604	0.414
CF1505	2015-07-09	CF	B9	0.664	0.414
CF1505	2015-07-09	CF	C9	0.674	0.414
CF1505	2015-07-09	CF	D9	0.34	0.414
CF1505	2015-07-09	CF	E9	0.493	0.414
CF1505	2015-07-09	CF	F9	0.572	0.414
CF1505	2015-07-09	CF	G9	0.409	0.414
CF1505	2015-07-09	CF	H9	0.484	0.414
CF1505	2015-07-09	CF	A10	0.617	0.414
CF1505	2015-07-09	CF	B10	0.699	0.414
CF1505	2015-07-09	CF	C10	0.624	0.414
CF1505	2015-07-09	CF	D10	0.769	0.414
CF1505	2015-07-09	CF	E10	0.659	0.414
CF1505	2015-07-09	CF	F10	0.59	0.414
CF1505	2015-07-09	CF	G10	0.575	0.414
CF1505	2015-07-09	CF	H10	0.537	0.414
CF1505	2015-07-09	CF	A11	0.631	0.414
CF1505	2015-07-09	CF	B11	1.17	0.414
CF1505	2015-07-09	CF	C11	0.104	0.414
CF1505	2015-07-09	CF	D11	0.538	0.414
CF1505	2015-07-09	CF	E11	0.102	0.414
CF1505	2015-07-09	CF	F11	0.304	0.414
CF1505	2015-07-09	CF	G11	0.841	0.414
CF1505	2015-07-09	CF	H11	0.605	0.414
CF1505	2015-07-09	CF	A12	0.765	0.414
CF1505	2015-07-09	CF	B12	1.176	0.414
CF1505	2015-07-09	CF	C12	0.438	0.414
CF1505	2015-07-09	CF	D12	0.571	0.414
CF1505	2015-07-09	CF	E12	0.144	0.414
CF1505	2015-07-09	CF	F12	0.793	0.414
CF1505	2015-07-09	CF	G12	0.128	0.414
CF1505	2015-07-09	CF	H12	0.434	0.414
CF1506	2015-07-17	CF	A1	0.144	0.19
CF1506	2015-07-17	CF	B1	0.516	0.19
CF1506	2015-07-17	CF	C1	0.831	0.19
CF1506	2015-07-17	CF	D1	0.342	0.19
CF1506	2015-07-17	CF	E1	0.157	0.19
CF1506	2015-07-17	CF	F1	0.464	0.19
CF1506	2015-07-17	CF	G1	0.097	0.19
CF1506	2015-07-17	CF	H1	0.118	0.19
CF1506	2015-07-17	CF	A2	0.72	0.19
CF1506	2015-07-17	CF	B2	0.639	0.19
CF1506	2015-07-17	CF	C2	0.753	0.19
CF1506	2015-07-17	CF	D2	0.477	0.19
CF1506	2015-07-17	CF	E2	0.14	0.19
CF1506	2015-07-17	CF	F2	0.206	0.19
CF1506	2015-07-17	CF	G2	0.13	0.19
CF1506	2015-07-17	CF	H2	0.145	0.19
CF1506	2015-07-17	CF	A3	0.908	0.19
CF1506	2015-07-17	CF	B3	0.422	0.19
CF1506	2015-07-17	CF	C3	0.749	0.19
CF1506	2015-07-17	CF	D3	0.159	0.19
CF1506	2015-07-17	CF	E3	0.103	0.19
CF1506	2015-07-17	CF	F3	0.222	0.19
CF1506	2015-07-17	CF	G3	0.102	0.19
CF1506	2015-07-17	CF	H3	0.089	0.19
CF1506	2015-07-17	CF	A4	0.569	0.19
CF1506	2015-07-17	CF	B4	0.454	0.19
CF1506	2015-07-17	CF	C4	0.846	0.19
CF1506	2015-07-17	CF	D4	0.154	0.19
CF1506	2015-07-17	CF	E4	0.135	0.19
CF1506	2015-07-17	CF	F4	0.172	0.19
CF1506	2015-07-17	CF	G4	0.139	0.19
CF1506	2015-07-17	CF	H4	0.128	0.19
CF1506	2015-07-17	CF	A5	0.704	0.19
CF1506	2015-07-17	CF	B5	0.447	0.19
CF1506	2015-07-17	CF	C5	0.191	0.19
CF1506	2015-07-17	CF	D5	0.445	0.19
CF1506	2015-07-17	CF	E5	0.092	0.19
CF1506	2015-07-17	CF	F5	0.218	0.19
CF1506	2015-07-17	CF	G5	0.125	0.19
CF1506	2015-07-17	CF	H5	0.359	0.19
CF1506	2015-07-17	CF	A6	0.668	0.19
CF1506	2015-07-17	CF	B6	0.945	0.19
CF1506	2015-07-17	CF	C6	0.288	0.19
CF1506	2015-07-17	CF	D6	0.304	0.19
CF1506	2015-07-17	CF	E6	0.125	0.19
CF1506	2015-07-17	CF	F6	0.216	0.19
CF1506	2015-07-17	CF	G6	0.119	0.19
CF1506	2015-07-17	CF	H6	0.221	0.19
CF1506	2015-07-17	CF	A7	0.854	0.19
CF1506	2015-07-17	CF	B7	0.531	0.19
CF1506	2015-07-17	CF	C7	0.214	0.19
CF1506	2015-07-17	CF	D7	0.46	0.19
CF1506	2015-07-17	CF	E7	0.205	0.19
CF1506	2015-07-17	CF	F7	0.178	0.19
CF1506	2015-07-17	CF	G7	0.206	0.19
CF1506	2015-07-17	CF	H7	0.151	0.19
CF1506	2015-07-17	CF	A8	0.418	0.19
CF1506	2015-07-17	CF	B8	0.471	0.19
CF1506	2015-07-17	CF	C8	0.21	0.19
CF1506	2015-07-17	CF	D8	0.114	0.19
CF1506	2015-07-17	CF	E8	0.095	0.19
CF1506	2015-07-17	CF	F8	0.106	0.19
CF1506	2015-07-17	CF	G8	0.157	0.19
CF1506	2015-07-17	CF	H8	0.158	0.19
CF1506	2015-07-17	CF	A9	0.494	0.19
CF1506	2015-07-17	CF	B9	0.473	0.19
CF1506	2015-07-17	CF	C9	0.188	0.19
CF1506	2015-07-17	CF	D9	0.159	0.19
CF1506	2015-07-17	CF	E9	0.213	0.19
CF1506	2015-07-17	CF	F9	0.156	0.19
CF1506	2015-07-17	CF	G9	0.104	0.19
CF1506	2015-07-17	CF	H9	0.135	0.19
CF1506	2015-07-17	CF	A10	0.406	0.19
CF1506	2015-07-17	CF	B10	0.654	0.19
CF1506	2015-07-17	CF	C10	0.345	0.19
CF1506	2015-07-17	CF	D10	1.01	0.19
CF1506	2015-07-17	CF	E10	0.841	0.19
CF1506	2015-07-17	CF	F10	0.132	0.19
CF1506	2015-07-17	CF	G10	0.399	0.19
CF1506	2015-07-17	CF	H10	0.372	0.19
CF1506	2015-07-17	CF	A11	0.396	0.19
CF1506	2015-07-17	CF	B11	0.501	0.19
CF1506	2015-07-17	CF	C11	0.121	0.19
CF1506	2015-07-17	CF	D11	0.469	0.19
CF1506	2015-07-17	CF	E11	0.545	0.19
CF1506	2015-07-17	CF	F11	0.37	0.19
CF1506	2015-07-17	CF	G11	0.101	0.19
CF1506	2015-07-17	CF	H11	0.41	0.19
CF1506	2015-07-17	CF	A12	0.266	0.19
CF1506	2015-07-17	CF	B12	0.103	0.19
CF1506	2015-07-17	CF	C12	0.133	0.19
CF1506	2015-07-17	CF	D12	0.57	0.19
CF1506	2015-07-17	CF	E12	0.107	0.19
CF1506	2015-07-17	CF	F12	0.502	0.19
CF1506	2015-07-17	CF	G12	0.797	0.19
CF1506	2015-07-17	CF	H12	0.229	0.19
CF1507	2015-07-17	CF	A1	0.089	0.307
CF1507	2015-07-17	CF	B1	0.091	0.307
CF1507	2015-07-17	CF	C1	0.242	0.307
CF1507	2015-07-17	CF	D1	0.121	0.307
CF1507	2015-07-17	CF	E1	0.09	0.307
CF1507	2015-07-17	CF	F1	0.23	0.307
CF1507	2015-07-17	CF	G1	0.078	0.307
CF1507	2015-07-17	CF	H1	0.141	0.307
CF1507	2015-07-17	CF	A2	0.203	0.307
CF1507	2015-07-17	CF	B2	0.147	0.307
CF1507	2015-07-17	CF	C2	0.101	0.307
CF1507	2015-07-17	CF	D2	0.165	0.307
CF1507	2015-07-17	CF	E2	0.098	0.307
CF1507	2015-07-17	CF	F2	0.105	0.307
CF1507	2015-07-17	CF	G2	0.082	0.307
CF1507	2015-07-17	CF	H2	0.077	0.307
CF1507	2015-07-17	CF	A3	0.265	0.307
CF1507	2015-07-17	CF	B3	0.136	0.307
CF1507	2015-07-17	CF	C3	0.268	0.307
CF1507	2015-07-17	CF	D3	0.111	0.307
CF1507	2015-07-17	CF	E3	0.082	0.307
CF1507	2015-07-17	CF	F3	0.131	0.307
CF1507	2015-07-17	CF	G3	0.08	0.307
CF1507	2015-07-17	CF	H3	0.086	0.307
CF1507	2015-07-17	CF	A4	0.096	0.307
CF1507	2015-07-17	CF	B4	0.076	0.307
CF1507	2015-07-17	CF	C4	0.121	0.307
CF1507	2015-07-17	CF	D4	0.086	0.307
CF1507	2015-07-17	CF	E4	0.089	0.307
CF1507	2015-07-17	CF	F4	0.078	0.307
CF1507	2015-07-17	CF	G4	0.087	0.307
CF1507	2015-07-17	CF	H4	0.086	0.307
CF1507	2015-07-17	CF	A5	0.214	0.307
CF1507	2015-07-17	CF	B5	0.082	0.307
CF1507	2015-07-17	CF	C5	0.159	0.307
CF1507	2015-07-17	CF	D5	0.092	0.307
CF1507	2015-07-17	CF	E5	0.086	0.307
CF1507	2015-07-17	CF	F5	0.119	0.307
CF1507	2015-07-17	CF	G5	0.076	0.307
CF1507	2015-07-17	CF	H5	0.079	0.307
CF1507	2015-07-17	CF	A6	0.167	0.307
CF1507	2015-07-17	CF	B6	0.096	0.307
CF1507	2015-07-17	CF	C6	0.105	0.307
CF1507	2015-07-17	CF	D6	0.191	0.307
CF1507	2015-07-17	CF	E6	0.084	0.307
CF1507	2015-07-17	CF	F6	0.139	0.307
CF1507	2015-07-17	CF	G6	0.078	0.307
CF1507	2015-07-17	CF	H6	0.139	0.307
CF1507	2015-07-17	CF	A7	0.222	0.307
CF1507	2015-07-17	CF	B7	0.101	0.307
CF1507	2015-07-17	CF	C7	0.101	0.307
CF1507	2015-07-17	CF	D7	0.176	0.307
CF1507	2015-07-17	CF	E7	0.086	0.307
CF1507	2015-07-17	CF	F7	0.074	0.307
CF1507	2015-07-17	CF	G7	0.094	0.307
CF1507	2015-07-17	CF	H7	0.079	0.307
CF1507	2015-07-17	CF	A8	0.261	0.307
CF1507	2015-07-17	CF	B8	0.088	0.307
CF1507	2015-07-17	CF	C8	0.121	0.307
CF1507	2015-07-17	CF	D8	0.085	0.307
CF1507	2015-07-17	CF	E8	0.084	0.307
CF1507	2015-07-17	CF	F8	0.082	0.307
CF1507	2015-07-17	CF	G8	0.097	0.307
CF1507	2015-07-17	CF	H8	0.08	0.307
CF1507	2015-07-17	CF	A9	0.087	0.307
CF1507	2015-07-17	CF	B9	0.079	0.307
CF1507	2015-07-17	CF	C9	0.111	0.307
CF1507	2015-07-17	CF	D9	0.078	0.307
CF1507	2015-07-17	CF	E9	0.072	0.307
CF1507	2015-07-17	CF	F9	0.122	0.307
CF1507	2015-07-17	CF	G9	0.077	0.307
CF1507	2015-07-17	CF	H9	0.078	0.307
CF1507	2015-07-17	CF	A10	0.629	0.307
CF1507	2015-07-17	CF	B10	0.537	0.307
CF1507	2015-07-17	CF	C10	0.173	0.307
CF1507	2015-07-17	CF	D10	0.269	0.307
CF1507	2015-07-17	CF	E10	0.164	0.307
CF1507	2015-07-17	CF	F10	0.11	0.307
CF1507	2015-07-17	CF	G10	0.319	0.307
CF1507	2015-07-17	CF	H10	0.389	0.307
CF1507	2015-07-17	CF	A11	0.336	0.307
CF1507	2015-07-17	CF	B11	0.18	0.307
CF1507	2015-07-17	CF	C11	0.104	0.307
CF1507	2015-07-17	CF	D11	0.112	0.307
CF1507	2015-07-17	CF	E11	0.106	0.307
CF1507	2015-07-17	CF	F11	0.27	0.307
CF1507	2015-07-17	CF	G11	0.348	0.307
CF1507	2015-07-17	CF	H11	0.119	0.307
CF1507	2015-07-17	CF	A12	0.123	0.307
CF1507	2015-07-17	CF	B12	0.143	0.307
CF1507	2015-07-17	CF	C12	0.098	0.307
CF1507	2015-07-17	CF	D12	0.128	0.307
CF1507	2015-07-17	CF	E12	0.1	0.307
CF1507	2015-07-17	CF	F12	0.305	0.307
CF1507	2015-07-17	CF	G12	0.249	0.307
CF1507	2015-07-17	CF	H12	0.266	0.307
CF1509	2015-07-23	CF	A1	0.695	1.59
CF1509	2015-07-23	CF	B1	0.618	1.59
CF1509	2015-07-23	CF	C1	1.036	1.59
CF1509	2015-07-23	CF	D1	0.617	1.59
CF1509	2015-07-23	CF	E1	0.653	1.59
CF1509	2015-07-23	CF	F1	0.782	1.59
CF1509	2015-07-23	CF	G1	0.464	1.59
CF1509	2015-07-23	CF	H1	0.604	1.59
CF1509	2015-07-23	CF	A2	1.038	1.59
CF1509	2015-07-23	CF	B2	1.444	1.59
CF1509	2015-07-23	CF	C2	0.877	1.59
CF1509	2015-07-23	CF	D2	0.837	1.59
CF1509	2015-07-23	CF	E2	0.58	1.59
CF1509	2015-07-23	CF	F2	0.667	1.59
CF1509	2015-07-23	CF	G2	0.536	1.59
CF1509	2015-07-23	CF	H2	0.525	1.59
CF1509	2015-07-23	CF	A3	1.04	1.59
CF1509	2015-07-23	CF	B3	0.636	1.59
CF1509	2015-07-23	CF	C3	1.016	1.59
CF1509	2015-07-23	CF	D3	0.728	1.59
CF1509	2015-07-23	CF	E3	0.373	1.59
CF1509	2015-07-23	CF	F3	0.704	1.59
CF1509	2015-07-23	CF	G3	0.659	1.59
CF1509	2015-07-23	CF	H3	0.565	1.59
CF1509	2015-07-23	CF	A4	1.019	1.59
CF1509	2015-07-23	CF	B4	0.629	1.59
CF1509	2015-07-23	CF	C4	0.765	1.59
CF1509	2015-07-23	CF	D4	0.622	1.59
CF1509	2015-07-23	CF	E4	0.651	1.59
CF1509	2015-07-23	CF	F4	0.648	1.59
CF1509	2015-07-23	CF	G4	0.617	1.59
CF1509	2015-07-23	CF	H4	0.587	1.59
CF1509	2015-07-23	CF	A5	0.679	1.59
CF1509	2015-07-23	CF	B5	0.32	1.59
CF1509	2015-07-23	CF	C5	0.657	1.59
CF1509	2015-07-23	CF	D5	0.695	1.59
CF1509	2015-07-23	CF	E5	0.619	1.59
CF1509	2015-07-23	CF	F5	0.699	1.59
CF1509	2015-07-23	CF	G5	0.553	1.59
CF1509	2015-07-23	CF	H5	0.235	1.59
CF1509	2015-07-23	CF	A6	0.782	1.59
CF1509	2015-07-23	CF	B6	0.486	1.59
CF1509	2015-07-23	CF	C6	0.676	1.59
CF1509	2015-07-23	CF	D6	0.701	1.59
CF1509	2015-07-23	CF	E6	0.673	1.59
CF1509	2015-07-23	CF	F6	0.643	1.59
CF1509	2015-07-23	CF	G6	0.634	1.59
CF1509	2015-07-23	CF	H6	0.769	1.59
CF1509	2015-07-23	CF	A7	1.057	1.59
CF1509	2015-07-23	CF	B7	0.899	1.59
CF1509	2015-07-23	CF	C7	0.749	1.59
CF1509	2015-07-23	CF	D7	0.672	1.59
CF1509	2015-07-23	CF	E7	0.557	1.59
CF1509	2015-07-23	CF	F7	0.633	1.59
CF1509	2015-07-23	CF	G7	0.71	1.59
CF1509	2015-07-23	CF	H7	0.738	1.59
CF1509	2015-07-23	CF	A8	0.71	1.59
CF1509	2015-07-23	CF	B8	0.614	1.59
CF1509	2015-07-23	CF	C8	0.69	1.59
CF1509	2015-07-23	CF	D8	0.667	1.59
CF1509	2015-07-23	CF	E8	0.614	1.59
CF1509	2015-07-23	CF	F8	0.685	1.59
CF1509	2015-07-23	CF	G8	1.151	1.59
CF1509	2015-07-23	CF	H8	0.729	1.59
CF1509	2015-07-23	CF	A9	0.722	1.59
CF1509	2015-07-23	CF	B9	0.679	1.59
CF1509	2015-07-23	CF	C9	0.899	1.59
CF1509	2015-07-23	CF	D9	0.263	1.59
CF1509	2015-07-23	CF	E9	0.634	1.59
CF1509	2015-07-23	CF	F9	0.684	1.59
CF1509	2015-07-23	CF	G9	0.587	1.59
CF1509	2015-07-23	CF	H9	0.656	1.59
CF1509	2015-07-23	CF	A10	0.667	1.59
CF1509	2015-07-23	CF	B10	0.962	1.59
CF1509	2015-07-23	CF	C10	0.807	1.59
CF1509	2015-07-23	CF	D10	0.992	1.59
CF1509	2015-07-23	CF	E10	0.858	1.59
CF1509	2015-07-23	CF	F10	0.308	1.59
CF1509	2015-07-23	CF	G10	0.932	1.59
CF1509	2015-07-23	CF	H10	0.884	1.59
CF1509	2015-07-23	CF	A11	0.892	1.59
CF1509	2015-07-23	CF	B11	1.003	1.59
CF1509	2015-07-23	CF	C11	0.349	1.59
CF1509	2015-07-23	CF	D11	0.426	1.59
CF1509	2015-07-23	CF	E11	0.294	1.59
CF1509	2015-07-23	CF	F11	0.527	1.59
CF1509	2015-07-23	CF	G11	1.2	1.59
CF1509	2015-07-23	CF	H11	0.769	1.59
CF1509	2015-07-23	CF	A12	0.397	1.59
CF1509	2015-07-23	CF	B12	1.205	1.59
CF1509	2015-07-23	CF	C12	0.277	1.59
CF1509	2015-07-23	CF	D12	0.594	1.59
CF1509	2015-07-23	CF	E12	0.307	1.59
CF1509	2015-07-23	CF	F12	0.895	1.59
CF1509	2015-07-23	CF	G12	0.992	1.59
CF1509	2015-07-23	CF	H12	0.657	1.59
CF1510	2015-07-23	CF	A1	0.563	1.318
CF1510	2015-07-23	CF	B1	0.879	1.318
CF1510	2015-07-23	CF	C1	0.756	1.318
CF1510	2015-07-23	CF	D1	0.727	1.318
CF1510	2015-07-23	CF	E1	0.621	1.318
CF1510	2015-07-23	CF	F1	0.741	1.318
CF1510	2015-07-23	CF	G1	0.438	1.318
CF1510	2015-07-23	CF	H1	0.481	1.318
CF1510	2015-07-23	CF	A2	1.287	1.318
CF1510	2015-07-23	CF	B2	0.857	1.318
CF1510	2015-07-23	CF	C2	0.716	1.318
CF1510	2015-07-23	CF	D2	0.511	1.318
CF1510	2015-07-23	CF	E2	0.535	1.318
CF1510	2015-07-23	CF	F2	0.595	1.318
CF1510	2015-07-23	CF	G2	0.809	1.318
CF1510	2015-07-23	CF	H2	0.523	1.318
CF1510	2015-07-23	CF	A3	1.008	1.318
CF1510	2015-07-23	CF	B3	0.592	1.318
CF1510	2015-07-23	CF	C3	1	1.318
CF1510	2015-07-23	CF	D3	0.794	1.318
CF1510	2015-07-23	CF	E3	0.697	1.318
CF1510	2015-07-23	CF	F3	0.76	1.318
CF1510	2015-07-23	CF	G3	0.554	1.318
CF1510	2015-07-23	CF	H3	0.502	1.318
CF1510	2015-07-23	CF	A4	0.838	1.318
CF1510	2015-07-23	CF	B4	0.791	1.318
CF1510	2015-07-23	CF	C4	0.803	1.318
CF1510	2015-07-23	CF	D4	0.722	1.318
CF1510	2015-07-23	CF	E4	0.772	1.318
CF1510	2015-07-23	CF	F4	0.703	1.318
CF1510	2015-07-23	CF	G4	0.573	1.318
CF1510	2015-07-23	CF	H4	0.527	1.318
CF1510	2015-07-23	CF	A5	0.559	1.318
CF1510	2015-07-23	CF	B5	0.813	1.318
CF1510	2015-07-23	CF	C5	0.746	1.318
CF1510	2015-07-23	CF	D5	0.748	1.318
CF1510	2015-07-23	CF	E5	0.759	1.318
CF1510	2015-07-23	CF	F5	0.699	1.318
CF1510	2015-07-23	CF	G5	0.536	1.318
CF1510	2015-07-23	CF	H5	0.473	1.318
CF1510	2015-07-23	CF	A6	0.573	1.318
CF1510	2015-07-23	CF	B6	1.043	1.318
CF1510	2015-07-23	CF	C6	0.863	1.318
CF1510	2015-07-23	CF	D6	0.605	1.318
CF1510	2015-07-23	CF	E6	0.693	1.318
CF1510	2015-07-23	CF	F6	0.693	1.318
CF1510	2015-07-23	CF	G6	0.598	1.318
CF1510	2015-07-23	CF	H6	0.382	1.318
CF1510	2015-07-23	CF	A7	1.03	1.318
CF1510	2015-07-23	CF	B7	0.723	1.318
CF1510	2015-07-23	CF	C7	0.954	1.318
CF1510	2015-07-23	CF	D7	0.777	1.318
CF1510	2015-07-23	CF	E7	0.726	1.318
CF1510	2015-07-23	CF	F7	0.701	1.318
CF1510	2015-07-23	CF	G7	0.712	1.318
CF1510	2015-07-23	CF	H7	0.266	1.318
CF1510	2015-07-23	CF	A8	0.611	1.318
CF1510	2015-07-23	CF	B8	0.695	1.318
CF1510	2015-07-23	CF	C8	0.818	1.318
CF1510	2015-07-23	CF	D8	0.779	1.318
CF1510	2015-07-23	CF	E8	0.641	1.318
CF1510	2015-07-23	CF	F8	0.724	1.318
CF1510	2015-07-23	CF	G8	0.651	1.318
CF1510	2015-07-23	CF	H8	0.526	1.318
CF1510	2015-07-23	CF	A9	0.91	1.318
CF1510	2015-07-23	CF	B9	0.742	1.318
CF1510	2015-07-23	CF	C9	0.593	1.318
CF1510	2015-07-23	CF	D9	0.631	1.318
CF1510	2015-07-23	CF	E9	0.801	1.318
CF1510	2015-07-23	CF	F9	0.69	1.318
CF1510	2015-07-23	CF	G9	0.529	1.318
CF1510	2015-07-23	CF	H9	0.515	1.318
CF1510	2015-07-23	CF	A10	0.773	1.318
CF1510	2015-07-23	CF	B10	0.993	1.318
CF1510	2015-07-23	CF	C10	0.597	1.318
CF1510	2015-07-23	CF	D10	0.893	1.318
CF1510	2015-07-23	CF	E10	0.737	1.318
CF1510	2015-07-23	CF	F10	0.729	1.318
CF1510	2015-07-23	CF	G10	0.724	1.318
CF1510	2015-07-23	CF	H10	0.839	1.318
CF1510	2015-07-23	CF	A11	0.798	1.318
CF1510	2015-07-23	CF	B11	0.299	1.318
CF1510	2015-07-23	CF	C11	0.196	1.318
CF1510	2015-07-23	CF	D11	0.555	1.318
CF1510	2015-07-23	CF	E11	0.293	1.318
CF1510	2015-07-23	CF	F11	0.621	1.318
CF1510	2015-07-23	CF	G11	0.468	1.318
CF1510	2015-07-23	CF	H11	0.527	1.318
CF1510	2015-07-23	CF	A12	0.369	1.318
CF1510	2015-07-23	CF	B12	0.184	1.318
CF1510	2015-07-23	CF	C12	0.205	1.318
CF1510	2015-07-23	CF	D12	1.021	1.318
CF1510	2015-07-23	CF	E12	0.284	1.318
CF1510	2015-07-23	CF	F12	0.63	1.318
CF1510	2015-07-23	CF	G12	0.96	1.318
CF1510	2015-07-23	CF	H12	0.418	1.318
CF1511	2015-07-23	CF	A1	0.604	0.785
CF1511	2015-07-23	CF	B1	0.978	0.785
CF1511	2015-07-23	CF	C1	1.092	0.785
CF1511	2015-07-23	CF	D1	0.888	0.785
CF1511	2015-07-23	CF	E1	0.757	0.785
CF1511	2015-07-23	CF	F1	0.861	0.785
CF1511	2015-07-23	CF	G1	0.676	0.785
CF1511	2015-07-23	CF	H1	0.815	0.785
CF1511	2015-07-23	CF	A2	1.191	0.785
CF1511	2015-07-23	CF	B2	0.965	0.785
CF1511	2015-07-23	CF	C2	1.116	0.785
CF1511	2015-07-23	CF	D2	0.879	0.785
CF1511	2015-07-23	CF	E2	0.691	0.785
CF1511	2015-07-23	CF	F2	0.757	0.785
CF1511	2015-07-23	CF	G2	0.908	0.785
CF1511	2015-07-23	CF	H2	0.691	0.785
CF1511	2015-07-23	CF	A3	1.086	0.785
CF1511	2015-07-23	CF	B3	1.217	0.785
CF1511	2015-07-23	CF	C3	1.186	0.785
CF1511	2015-07-23	CF	D3	0.814	0.785
CF1511	2015-07-23	CF	E3	0.772	0.785
CF1511	2015-07-23	CF	F3	0.867	0.785
CF1511	2015-07-23	CF	G3	0.738	0.785
CF1511	2015-07-23	CF	H3	0.424	0.785
CF1511	2015-07-23	CF	A4	1.206	0.785
CF1511	2015-07-23	CF	B4	1.148	0.785
CF1511	2015-07-23	CF	C4	1.009	0.785
CF1511	2015-07-23	CF	D4	0.865	0.785
CF1511	2015-07-23	CF	E4	1.329	0.785
CF1511	2015-07-23	CF	F4	1.051	0.785
CF1511	2015-07-23	CF	G4	0.673	0.785
CF1511	2015-07-23	CF	H4	0.738	0.785
CF1511	2015-07-23	CF	A5	1.225	0.785
CF1511	2015-07-23	CF	B5	0.931	0.785
CF1511	2015-07-23	CF	C5	0.828	0.785
CF1511	2015-07-23	CF	D5	0.784	0.785
CF1511	2015-07-23	CF	E5	0.857	0.785
CF1511	2015-07-23	CF	F5	0.836	0.785
CF1511	2015-07-23	CF	G5	0.937	0.785
CF1511	2015-07-23	CF	H5	0.437	0.785
CF1511	2015-07-23	CF	A6	1.47	0.785
CF1511	2015-07-23	CF	B6	1.134	0.785
CF1511	2015-07-23	CF	C6	0.919	0.785
CF1511	2015-07-23	CF	D6	0.926	0.785
CF1511	2015-07-23	CF	E6	0.875	0.785
CF1511	2015-07-23	CF	F6	0.906	0.785
CF1511	2015-07-23	CF	G6	0.84	0.785
CF1511	2015-07-23	CF	H6	0.73	0.785
CF1511	2015-07-23	CF	A7	0.817	0.785
CF1511	2015-07-23	CF	B7	1.039	0.785
CF1511	2015-07-23	CF	C7	0.85	0.785
CF1511	2015-07-23	CF	D7	0.893	0.785
CF1511	2015-07-23	CF	E7	0.944	0.785
CF1511	2015-07-23	CF	F7	0.772	0.785
CF1511	2015-07-23	CF	G7	0.897	0.785
CF1511	2015-07-23	CF	H7	0.669	0.785
CF1511	2015-07-23	CF	A8	1.034	0.785
CF1511	2015-07-23	CF	B8	0.849	0.785
CF1511	2015-07-23	CF	C8	0.904	0.785
CF1511	2015-07-23	CF	D8	0.845	0.785
CF1511	2015-07-23	CF	E8	0.781	0.785
CF1511	2015-07-23	CF	F8	0.9	0.785
CF1511	2015-07-23	CF	G8	0.893	0.785
CF1511	2015-07-23	CF	H8	0.754	0.785
CF1511	2015-07-23	CF	A9	1.046	0.785
CF1511	2015-07-23	CF	B9	1.008	0.785
CF1511	2015-07-23	CF	C9	0.889	0.785
CF1511	2015-07-23	CF	D9	0.681	0.785
CF1511	2015-07-23	CF	E9	0.922	0.785
CF1511	2015-07-23	CF	F9	1.22	0.785
CF1511	2015-07-23	CF	G9	0.877	0.785
CF1511	2015-07-23	CF	H9	0.695	0.785
CF1511	2015-07-23	CF	A10	1.018	0.785
CF1511	2015-07-23	CF	B10	1.236	0.785
CF1511	2015-07-23	CF	C10	0.886	0.785
CF1511	2015-07-23	CF	D10	1.275	0.785
CF1511	2015-07-23	CF	E10	1.39	0.785
CF1511	2015-07-23	CF	F10	0.894	0.785
CF1511	2015-07-23	CF	G10	1.251	0.785
CF1511	2015-07-23	CF	H10	0.646	0.785
CF1511	2015-07-23	CF	A11	0.983	0.785
CF1511	2015-07-23	CF	B11	1.437	0.785
CF1511	2015-07-23	CF	C11	0.481	0.785
CF1511	2015-07-23	CF	D11	0.912	0.785
CF1511	2015-07-23	CF	E11	0.679	0.785
CF1511	2015-07-23	CF	F11	1.134	0.785
CF1511	2015-07-23	CF	G11	0.97	0.785
CF1511	2015-07-23	CF	H11	0.675	0.785
CF1511	2015-07-23	CF	A12	0.277	0.785
CF1511	2015-07-23	CF	B12	1.433	0.785
CF1511	2015-07-23	CF	C12	0.764	0.785
CF1511	2015-07-23	CF	D12	1.006	0.785
CF1511	2015-07-23	CF	E12	0.56	0.785
CF1511	2015-07-23	CF	F12	0.98	0.785
CF1511	2015-07-23	CF	G12	1.605	0.785
CF1511	2015-07-23	CF	H12	0.689	0.785
CF1508	2015-07-17	CF	A1	0.074	0.063
CF1508	2015-07-17	CF	B1	0.066	0.063
CF1508	2015-07-17	CF	C1	0.416	0.063
CF1508	2015-07-17	CF	D1	0.063	0.063
CF1508	2015-07-17	CF	E1	0.071	0.063
CF1508	2015-07-17	CF	F1	0.237	0.063
CF1508	2015-07-17	CF	G1	0.131	0.063
CF1508	2015-07-17	CF	H1	0.073	0.063
CF1508	2015-07-17	CF	A2	0.217	0.063
CF1508	2015-07-17	CF	B2	0.097	0.063
CF1508	2015-07-17	CF	C2	0.182	0.063
CF1508	2015-07-17	CF	D2	0.064	0.063
CF1508	2015-07-17	CF	E2	0.074	0.063
CF1508	2015-07-17	CF	F2	0.1	0.063
CF1508	2015-07-17	CF	G2	0.064	0.063
CF1508	2015-07-17	CF	H2	0.068	0.063
CF1508	2015-07-17	CF	A3	0.086	0.063
CF1508	2015-07-17	CF	B3	0.082	0.063
CF1508	2015-07-17	CF	C3	0.079	0.063
CF1508	2015-07-17	CF	D3	0.078	0.063
CF1508	2015-07-17	CF	E3	0.074	0.063
CF1508	2015-07-17	CF	F3	0.098	0.063
CF1508	2015-07-17	CF	G3	0.079	0.063
CF1508	2015-07-17	CF	H3	0.069	0.063
CF1508	2015-07-17	CF	A4	0.118	0.063
CF1508	2015-07-17	CF	B4	0.065	0.063
CF1508	2015-07-17	CF	C4	0.766	0.063
CF1508	2015-07-17	CF	D4	0.062	0.063
CF1508	2015-07-17	CF	E4	0.064	0.063
CF1508	2015-07-17	CF	F4	0.067	0.063
CF1508	2015-07-17	CF	G4	0.065	0.063
CF1508	2015-07-17	CF	H4	0.066	0.063
CF1508	2015-07-17	CF	A5	0.074	0.063
CF1508	2015-07-17	CF	B5	0.068	0.063
CF1508	2015-07-17	CF	C5	0.092	0.063
CF1508	2015-07-17	CF	D5	0.064	0.063
CF1508	2015-07-17	CF	E5	0.072	0.063
CF1508	2015-07-17	CF	F5	0.094	0.063
CF1508	2015-07-17	CF	G5	0.059	0.063
CF1508	2015-07-17	CF	H5	0.066	0.063
CF1508	2015-07-17	CF	A6	0.085	0.063
CF1508	2015-07-17	CF	B6	0.168	0.063
CF1508	2015-07-17	CF	C6	0.081	0.063
CF1508	2015-07-17	CF	D6	0.076	0.063
CF1508	2015-07-17	CF	E6	0.075	0.063
CF1508	2015-07-17	CF	F6	0.141	0.063
CF1508	2015-07-17	CF	G6	0.065	0.063
CF1508	2015-07-17	CF	H6	0.125	0.063
CF1508	2015-07-17	CF	A7	0.151	0.063
CF1508	2015-07-17	CF	B7	0.073	0.063
CF1508	2015-07-17	CF	C7	0.073	0.063
CF1508	2015-07-17	CF	D7	0.14	0.063
CF1508	2015-07-17	CF	E7	0.065	0.063
CF1508	2015-07-17	CF	F7	0.06	0.063
CF1508	2015-07-17	CF	G7	0.062	0.063
CF1508	2015-07-17	CF	H7	0.077	0.063
CF1508	2015-07-17	CF	A8	0.067	0.063
CF1508	2015-07-17	CF	B8	0.062	0.063
CF1508	2015-07-17	CF	C8	0.108	0.063
CF1508	2015-07-17	CF	D8	0.082	0.063
CF1508	2015-07-17	CF	E8	0.08	0.063
CF1508	2015-07-17	CF	F8	0.068	0.063
CF1508	2015-07-17	CF	G8	0.067	0.063
CF1508	2015-07-17	CF	H8	0.069	0.063
CF1508	2015-07-17	CF	A9	0.064	0.063
CF1508	2015-07-17	CF	B9	0.065	0.063
CF1508	2015-07-17	CF	C9	0.061	0.063
CF1508	2015-07-17	CF	D9	0.067	0.063
CF1508	2015-07-17	CF	E9	0.067	0.063
CF1508	2015-07-17	CF	F9	0.062	0.063
CF1508	2015-07-17	CF	G9	0.061	0.063
CF1508	2015-07-17	CF	H9	0.064	0.063
CF1508	2015-07-17	CF	A10	0.256	0.063
CF1508	2015-07-17	CF	B10	0.131	0.063
CF1508	2015-07-17	CF	C10	0.138	0.063
CF1508	2015-07-17	CF	D10	0.096	0.063
CF1508	2015-07-17	CF	E10	0.106	0.063
CF1508	2015-07-17	CF	F10	0.116	0.063
CF1508	2015-07-17	CF	G10	0.202	0.063
CF1508	2015-07-17	CF	H10	0.108	0.063
CF1508	2015-07-17	CF	A11	0.268	0.063
CF1508	2015-07-17	CF	B11	0.086	0.063
CF1508	2015-07-17	CF	C11	0.093	0.063
CF1508	2015-07-17	CF	D11	0.104	0.063
CF1508	2015-07-17	CF	E11	0.094	0.063
CF1508	2015-07-17	CF	F11	0.355	0.063
CF1508	2015-07-17	CF	G11	0.086	0.063
CF1508	2015-07-17	CF	H11	0.099	0.063
CF1508	2015-07-17	CF	A12	0.105	0.063
CF1508	2015-07-17	CF	B12	0.098	0.063
CF1508	2015-07-17	CF	C12	0.092	0.063
CF1508	2015-07-17	CF	D12	0.109	0.063
CF1508	2015-07-17	CF	E12	0.099	0.063
CF1508	2015-07-17	CF	F12	0.31	0.063
CF1508	2015-07-17	CF	G12	0.35	0.063
CF1508	2015-07-17	CF	H12	0.091	0.063
CF1602	2016-04-15	CF	A1	0.316	1.784
CF1602	2016-04-15	CF	B1	0.886	1.784
CF1602	2016-04-15	CF	C1	1.225	1.784
CF1602	2016-04-15	CF	D1	0.734	1.784
CF1602	2016-04-15	CF	E1	0.462	1.784
CF1602	2016-04-15	CF	F1	0.595	1.784
CF1602	2016-04-15	CF	G1	0.251	1.784
CF1602	2016-04-15	CF	H1	0.459	1.784
CF1602	2016-04-15	CF	A2	1.093	1.784
CF1602	2016-04-15	CF	B2	0.88	1.784
CF1602	2016-04-15	CF	C2	0.915	1.784
CF1602	2016-04-15	CF	D2	0.766	1.784
CF1602	2016-04-15	CF	E2	0.319	1.784
CF1602	2016-04-15	CF	F2	0.333	1.784
CF1602	2016-04-15	CF	G2	0.323	1.784
CF1602	2016-04-15	CF	H2	0.281	1.784
CF1602	2016-04-15	CF	A3	1.487	1.784
CF1602	2016-04-15	CF	B3	0.885	1.784
CF1602	2016-04-15	CF	C3	1.077	1.784
CF1602	2016-04-15	CF	D3	0.287	1.784
CF1602	2016-04-15	CF	E3	0.239	1.784
CF1602	2016-04-15	CF	F3	0.329	1.784
CF1602	2016-04-15	CF	G3	0.438	1.784
CF1602	2016-04-15	CF	H3	0.295	1.784
CF1602	2016-04-15	CF	A4	0.877	1.784
CF1602	2016-04-15	CF	B4	1.128	1.784
CF1602	2016-04-15	CF	C4	0.976	1.784
CF1602	2016-04-15	CF	D4	0.292	1.784
CF1602	2016-04-15	CF	E4	0.348	1.784
CF1602	2016-04-15	CF	F4	0.38	1.784
CF1602	2016-04-15	CF	G4	0.555	1.784
CF1602	2016-04-15	CF	H4	0.328	1.784
CF1602	2016-04-15	CF	A5	1.099	1.784
CF1602	2016-04-15	CF	B5	1.033	1.784
CF1602	2016-04-15	CF	C5	0.29	1.784
CF1602	2016-04-15	CF	D5	0.452	1.784
CF1602	2016-04-15	CF	E5	0.289	1.784
CF1602	2016-04-15	CF	F5	0.309	1.784
CF1602	2016-04-15	CF	G5	0.275	1.784
CF1602	2016-04-15	CF	H5	0.286	1.784
CF1602	2016-04-15	CF	A6	0.852	1.784
CF1602	2016-04-15	CF	B6	0.799	1.784
CF1602	2016-04-15	CF	C6	0.324	1.784
CF1602	2016-04-15	CF	D6	0.477	1.784
CF1602	2016-04-15	CF	E6	0.274	1.784
CF1602	2016-04-15	CF	F6	0.303	1.784
CF1602	2016-04-15	CF	G6	0.307	1.784
CF1602	2016-04-15	CF	H6	0.306	1.784
CF1602	2016-04-15	CF	A7	0.721	1.784
CF1602	2016-04-15	CF	B7	0.757	1.784
CF1602	2016-04-15	CF	C7	0.336	1.784
CF1602	2016-04-15	CF	D7	0.647	1.784
CF1602	2016-04-15	CF	E7	0.287	1.784
CF1602	2016-04-15	CF	F7	0.285	1.784
CF1602	2016-04-15	CF	G7	0.292	1.784
CF1602	2016-04-15	CF	H7	0.289	1.784
CF1602	2016-04-15	CF	A8	0.692	1.784
CF1602	2016-04-15	CF	B8	0.273	1.784
CF1602	2016-04-15	CF	C8	0.303	1.784
CF1602	2016-04-15	CF	D8	0.268	1.784
CF1602	2016-04-15	CF	E8	0.264	1.784
CF1602	2016-04-15	CF	F8	0.275	1.784
CF1602	2016-04-15	CF	G8	0.363	1.784
CF1602	2016-04-15	CF	H8	0.387	1.784
CF1602	2016-04-15	CF	A9	0.85	1.784
CF1602	2016-04-15	CF	B9	0.617	1.784
CF1602	2016-04-15	CF	C9	0.432	1.784
CF1602	2016-04-15	CF	D9	0.226	1.784
CF1602	2016-04-15	CF	E9	0.318	1.784
CF1602	2016-04-15	CF	F9	0.376	1.784
CF1602	2016-04-15	CF	G9	0.492	1.784
CF1602	2016-04-15	CF	H9	0.34	1.784
CF1602	2016-04-15	CF	A10	0.662	1.784
CF1602	2016-04-15	CF	B10	0.725	1.784
CF1602	2016-04-15	CF	C10	0.47	1.784
CF1602	2016-04-15	CF	D10	0.446	1.784
CF1602	2016-04-15	CF	E10	0.198	1.784
CF1602	2016-04-15	CF	F10	0.218	1.784
CF1602	2016-04-15	CF	G10	0.573	1.784
CF1602	2016-04-15	CF	H10	0.518	1.784
CF1602	2016-04-15	CF	A11	0.452	1.784
CF1602	2016-04-15	CF	B11	0.487	1.784
CF1602	2016-04-15	CF	C11	0.207	1.784
CF1602	2016-04-15	CF	D11	0.302	1.784
CF1602	2016-04-15	CF	E11	0.236	1.784
CF1602	2016-04-15	CF	F11	0.35	1.784
CF1602	2016-04-15	CF	G11	0.321	1.784
CF1602	2016-04-15	CF	H11	0.687	1.784
CF1602	2016-04-15	CF	A12	0.235	1.784
CF1602	2016-04-15	CF	B12	0.776	1.784
CF1602	2016-04-15	CF	C12	0.222	1.784
CF1602	2016-04-15	CF	D12	0.51	1.784
CF1602	2016-04-15	CF	E12	0.243	1.784
CF1602	2016-04-15	CF	F12	0.696	1.784
CF1602	2016-04-15	CF	G12	0.601	1.784
CF1602	2016-04-15	CF	H12	0.165	1.784
CF1603	2016-04-15	CF	A1	0.434	0.989
CF1603	2016-04-15	CF	B1	0.761	0.989
CF1603	2016-04-15	CF	C1	0.866	0.989
CF1603	2016-04-15	CF	D1	0.692	0.989
CF1603	2016-04-15	CF	E1	0.608	0.989
CF1603	2016-04-15	CF	F1	0.643	0.989
CF1603	2016-04-15	CF	G1	0.176	0.989
CF1603	2016-04-15	CF	H1	0.561	0.989
CF1603	2016-04-15	CF	A2	1.198	0.989
CF1603	2016-04-15	CF	B2	0.813	0.989
CF1603	2016-04-15	CF	C2	0.956	0.989
CF1603	2016-04-15	CF	D2	0.741	0.989
CF1603	2016-04-15	CF	E2	0.595	0.989
CF1603	2016-04-15	CF	F2	0.47	0.989
CF1603	2016-04-15	CF	G2	0.647	0.989
CF1603	2016-04-15	CF	H2	0.353	0.989
CF1603	2016-04-15	CF	A3	0.9	0.989
CF1603	2016-04-15	CF	B3	0.635	0.989
CF1603	2016-04-15	CF	C3	0.903	0.989
CF1603	2016-04-15	CF	D3	0.424	0.989
CF1603	2016-04-15	CF	E3	0.339	0.989
CF1603	2016-04-15	CF	F3	0.501	0.989
CF1603	2016-04-15	CF	G3	0.568	0.989
CF1603	2016-04-15	CF	H3	0.423	0.989
CF1603	2016-04-15	CF	A4	0.846	0.989
CF1603	2016-04-15	CF	B4	0.878	0.989
CF1603	2016-04-15	CF	C4	0.867	0.989
CF1603	2016-04-15	CF	D4	0.565	0.989
CF1603	2016-04-15	CF	E4	0.518	0.989
CF1603	2016-04-15	CF	F4	0.895	0.989
CF1603	2016-04-15	CF	G4	0.67	0.989
CF1603	2016-04-15	CF	H4	0.361	0.989
CF1603	2016-04-15	CF	A5	0.623	0.989
CF1603	2016-04-15	CF	B5	0.908	0.989
CF1603	2016-04-15	CF	C5	0.439	0.989
CF1603	2016-04-15	CF	D5	0.616	0.989
CF1603	2016-04-15	CF	E5	0.528	0.989
CF1603	2016-04-15	CF	F5	0.595	0.989
CF1603	2016-04-15	CF	G5	0.656	0.989
CF1603	2016-04-15	CF	H5	0.386	0.989
CF1603	2016-04-15	CF	A6	0.598	0.989
CF1603	2016-04-15	CF	B6	0.915	0.989
CF1603	2016-04-15	CF	C6	0.475	0.989
CF1603	2016-04-15	CF	D6	0.766	0.989
CF1603	2016-04-15	CF	E6	0.457	0.989
CF1603	2016-04-15	CF	F6	0.434	0.989
CF1603	2016-04-15	CF	G6	0.486	0.989
CF1603	2016-04-15	CF	H6	0.61	0.989
CF1603	2016-04-15	CF	A7	0.867	0.989
CF1603	2016-04-15	CF	B7	0.735	0.989
CF1603	2016-04-15	CF	C7	0.574	0.989
CF1603	2016-04-15	CF	D7	0.772	0.989
CF1603	2016-04-15	CF	E7	0.537	0.989
CF1603	2016-04-15	CF	F7	0.49	0.989
CF1603	2016-04-15	CF	G7	0.389	0.989
CF1603	2016-04-15	CF	H7	0.47	0.989
CF1603	2016-04-15	CF	A8	0.817	0.989
CF1603	2016-04-15	CF	B8	0.479	0.989
CF1603	2016-04-15	CF	C8	0.425	0.989
CF1603	2016-04-15	CF	D8	0.363	0.989
CF1603	2016-04-15	CF	E8	0.468	0.989
CF1603	2016-04-15	CF	F8	0.527	0.989
CF1603	2016-04-15	CF	G8	0.623	0.989
CF1603	2016-04-15	CF	H8	0.524	0.989
CF1603	2016-04-15	CF	A9	0.759	0.989
CF1603	2016-04-15	CF	B9	0.73	0.989
CF1603	2016-04-15	CF	C9	0.645	0.989
CF1603	2016-04-15	CF	D9	0.362	0.989
CF1603	2016-04-15	CF	E9	0.599	0.989
CF1603	2016-04-15	CF	F9	0.429	0.989
CF1603	2016-04-15	CF	G9	0.51	0.989
CF1603	2016-04-15	CF	H9	0.536	0.989
CF1603	2016-04-15	CF	A10	0.67	0.989
CF1603	2016-04-15	CF	B10	0.714	0.989
CF1603	2016-04-15	CF	C10	0.568	0.989
CF1603	2016-04-15	CF	D10	0.982	0.989
CF1603	2016-04-15	CF	E10	0.811	0.989
CF1603	2016-04-15	CF	F10	0.674	0.989
CF1603	2016-04-15	CF	G10	0.611	0.989
CF1603	2016-04-15	CF	H10	0.598	0.989
CF1603	2016-04-15	CF	A11	0.672	0.989
CF1603	2016-04-15	CF	B11	0.458	0.989
CF1603	2016-04-15	CF	C11	0.146	0.989
CF1603	2016-04-15	CF	D11	0.689	0.989
CF1603	2016-04-15	CF	E11	0.448	0.989
CF1603	2016-04-15	CF	F11	0.462	0.989
CF1603	2016-04-15	CF	G11	0.139	0.989
CF1603	2016-04-15	CF	H11	0.756	0.989
CF1603	2016-04-15	CF	A12	0.322	0.989
CF1603	2016-04-15	CF	B12	0.173	0.989
CF1603	2016-04-15	CF	C12	0.558	0.989
CF1603	2016-04-15	CF	D12	0.43	0.989
CF1603	2016-04-15	CF	E12	1.158	0.989
CF1603	2016-04-15	CF	F12	0.94	0.989
CF1603	2016-04-15	CF	G12	0.752	0.989
CF1603	2016-04-15	CF	H12	0.166	0.989
CF1605	2016-04-29	CF	A1	0.52	1.936
CF1605	2016-04-29	CF	B1	0.462	1.936
CF1605	2016-04-29	CF	C1	0.303	1.936
CF1605	2016-04-29	CF	D1	1.481	1.936
CF1605	2016-04-29	CF	E1	1.42	1.936
CF1605	2016-04-29	CF	F1	1.053	1.936
CF1605	2016-04-29	CF	G1	1.124	1.936
CF1605	2016-04-29	CF	H1	0.492	1.936
CF1605	2016-04-29	CF	A2	0.339	1.936
CF1605	2016-04-29	CF	B2	0.507	1.936
CF1605	2016-04-29	CF	C2	1.332	1.936
CF1605	2016-04-29	CF	D2	0.733	1.936
CF1605	2016-04-29	CF	E2	0.745	1.936
CF1605	2016-04-29	CF	F2	1.049	1.936
CF1605	2016-04-29	CF	G2	0.513	1.936
CF1605	2016-04-29	CF	H2	0.61	1.936
CF1605	2016-04-29	CF	A3	0.725	1.936
CF1605	2016-04-29	CF	B3	1.153	1.936
CF1605	2016-04-29	CF	C3	1.336	1.936
CF1605	2016-04-29	CF	D3	1.3	1.936
CF1605	2016-04-29	CF	E3	1.298	1.936
CF1605	2016-04-29	CF	F3	1.392	1.936
CF1605	2016-04-29	CF	G3	0.774	1.936
CF1605	2016-04-29	CF	H3	0.481	1.936
CF1605	2016-04-29	CF	A4	0.941	1.936
CF1605	2016-04-29	CF	B4	0.828	1.936
CF1605	2016-04-29	CF	C4	0.25	1.936
CF1605	2016-04-29	CF	D4	0.446	1.936
CF1605	2016-04-29	CF	E4	0.576	1.936
CF1605	2016-04-29	CF	F4	0.897	1.936
CF1605	2016-04-29	CF	G4	0.299	1.936
CF1605	2016-04-29	CF	H4	0.554	1.936
CF1605	2016-04-29	CF	A5	0.763	1.936
CF1605	2016-04-29	CF	B5	0.631	1.936
CF1605	2016-04-29	CF	C5	0.437	1.936
CF1605	2016-04-29	CF	D5	0.217	1.936
CF1605	2016-04-29	CF	E5	0.493	1.936
CF1605	2016-04-29	CF	F5	0.512	1.936
CF1605	2016-04-29	CF	G5	0.466	1.936
CF1605	2016-04-29	CF	H5	0.22	1.936
CF1605	2016-04-29	CF	A6	0.731	1.936
CF1605	2016-04-29	CF	B6	0.225	1.936
CF1605	2016-04-29	CF	C6	0.609	1.936
CF1605	2016-04-29	CF	D6	0.811	1.936
CF1605	2016-04-29	CF	E6	0.56	1.936
CF1605	2016-04-29	CF	F6	0.569	1.936
CF1605	2016-04-29	CF	G6	0.617	1.936
CF1605	2016-04-29	CF	H6	0.707	1.936
CF1605	2016-04-29	CF	A7	0.562	1.936
CF1605	2016-04-29	CF	B7	0.295	1.936
CF1605	2016-04-29	CF	C7	0.52	1.936
CF1605	2016-04-29	CF	D7	0.829	1.936
CF1605	2016-04-29	CF	E7	0.57	1.936
CF1605	2016-04-29	CF	F7	0.475	1.936
CF1605	2016-04-29	CF	G7	0.525	1.936
CF1605	2016-04-29	CF	H7	0.437	1.936
CF1605	2016-04-29	CF	A8	0.693	1.936
CF1605	2016-04-29	CF	B8	0.54	1.936
CF1605	2016-04-29	CF	C8	0.494	1.936
CF1605	2016-04-29	CF	D8	0.496	1.936
CF1605	2016-04-29	CF	E8	0.439	1.936
CF1605	2016-04-29	CF	F8	0.415	1.936
CF1605	2016-04-29	CF	G8	1.031	1.936
CF1605	2016-04-29	CF	H8	0.687	1.936
CF1605	2016-04-29	CF	A9	0.284	1.936
CF1605	2016-04-29	CF	B9	0.253	1.936
CF1605	2016-04-29	CF	C9	0.753	1.936
CF1605	2016-04-29	CF	D9	0.4	1.936
CF1605	2016-04-29	CF	E9	0.445	1.936
CF1605	2016-04-29	CF	F9	0.825	1.936
CF1605	2016-04-29	CF	G9	0.484	1.936
CF1605	2016-04-29	CF	H9	0.623	1.936
CF1605	2016-04-29	CF	A10	0.927	1.936
CF1605	2016-04-29	CF	B10	1.25	1.936
CF1605	2016-04-29	CF	C10	0.816	1.936
CF1605	2016-04-29	CF	D10	0.832	1.936
CF1605	2016-04-29	CF	E10	1.085	1.936
CF1605	2016-04-29	CF	F10	0.247	1.936
CF1605	2016-04-29	CF	G10	0.797	1.936
CF1605	2016-04-29	CF	H10	0.781	1.936
CF1605	2016-04-29	CF	A11	1.502	1.936
CF1605	2016-04-29	CF	B11	1.199	1.936
CF1605	2016-04-29	CF	C11	0.35	1.936
CF1605	2016-04-29	CF	D11	0.352	1.936
CF1605	2016-04-29	CF	E11	0.514	1.936
CF1605	2016-04-29	CF	F11	0.504	1.936
CF1605	2016-04-29	CF	G11	0.915	1.936
CF1605	2016-04-29	CF	H11	0.903	1.936
CF1605	2016-04-29	CF	A12	1.22	1.936
CF1605	2016-04-29	CF	B12	1.085	1.936
CF1605	2016-04-29	CF	C12	0.994	1.936
CF1605	2016-04-29	CF	D12	0.602	1.936
CF1605	2016-04-29	CF	E12	0.257	1.936
CF1605	2016-04-29	CF	F12	0.936	1.936
CF1605	2016-04-29	CF	G12	0.959	1.936
CF1605	2016-04-29	CF	H12	0.668	1.936
CF1606	2016-04-29	CF	A1	0.627	1.934
CF1606	2016-04-29	CF	B1	0.712	1.934
CF1606	2016-04-29	CF	C1	0.966	1.934
CF1606	2016-04-29	CF	D1	0.656	1.934
CF1606	2016-04-29	CF	E1	0.824	1.934
CF1606	2016-04-29	CF	F1	0.845	1.934
CF1606	2016-04-29	CF	G1	0.522	1.934
CF1606	2016-04-29	CF	H1	0.352	1.934
CF1606	2016-04-29	CF	A2	1.178	1.934
CF1606	2016-04-29	CF	B2	0.884	1.934
CF1606	2016-04-29	CF	C2	0.882	1.934
CF1606	2016-04-29	CF	D2	0.767	1.934
CF1606	2016-04-29	CF	E2	0.619	1.934
CF1606	2016-04-29	CF	F2	0.747	1.934
CF1606	2016-04-29	CF	G2	0.612	1.934
CF1606	2016-04-29	CF	H2	0.643	1.934
CF1606	2016-04-29	CF	A3	1.07	1.934
CF1606	2016-04-29	CF	B3	0.573	1.934
CF1606	2016-04-29	CF	C3	0.849	1.934
CF1606	2016-04-29	CF	D3	0.647	1.934
CF1606	2016-04-29	CF	E3	0.674	1.934
CF1606	2016-04-29	CF	F3	0.641	1.934
CF1606	2016-04-29	CF	G3	0.655	1.934
CF1606	2016-04-29	CF	H3	0.293	1.934
CF1606	2016-04-29	CF	A4	0.94	1.934
CF1606	2016-04-29	CF	B4	0.607	1.934
CF1606	2016-04-29	CF	C4	0.855	1.934
CF1606	2016-04-29	CF	D4	0.67	1.934
CF1606	2016-04-29	CF	E4	0.622	1.934
CF1606	2016-04-29	CF	F4	0.661	1.934
CF1606	2016-04-29	CF	G4	0.81	1.934
CF1606	2016-04-29	CF	H4	0.691	1.934
CF1606	2016-04-29	CF	A5	0.631	1.934
CF1606	2016-04-29	CF	B5	0.609	1.934
CF1606	2016-04-29	CF	C5	0.592	1.934
CF1606	2016-04-29	CF	D5	0.642	1.934
CF1606	2016-04-29	CF	E5	0.635	1.934
CF1606	2016-04-29	CF	F5	0.682	1.934
CF1606	2016-04-29	CF	G5	0.595	1.934
CF1606	2016-04-29	CF	H5	0.21	1.934
CF1606	2016-04-29	CF	A6	0.588	1.934
CF1606	2016-04-29	CF	B6	0.714	1.934
CF1606	2016-04-29	CF	C6	0.698	1.934
CF1606	2016-04-29	CF	D6	0.747	1.934
CF1606	2016-04-29	CF	E6	0.608	1.934
CF1606	2016-04-29	CF	F6	0.609	1.934
CF1606	2016-04-29	CF	G6	0.705	1.934
CF1606	2016-04-29	CF	H6	0.335	1.934
CF1606	2016-04-29	CF	A7	1.15	1.934
CF1606	2016-04-29	CF	B7	0.72	1.934
CF1606	2016-04-29	CF	C7	0.597	1.934
CF1606	2016-04-29	CF	D7	0.648	1.934
CF1606	2016-04-29	CF	E7	0.612	1.934
CF1606	2016-04-29	CF	F7	0.543	1.934
CF1606	2016-04-29	CF	G7	0.634	1.934
CF1606	2016-04-29	CF	H7	0.428	1.934
CF1606	2016-04-29	CF	A8	0.598	1.934
CF1606	2016-04-29	CF	B8	0.518	1.934
CF1606	2016-04-29	CF	C8	0.571	1.934
CF1606	2016-04-29	CF	D8	0.625	1.934
CF1606	2016-04-29	CF	E8	0.589	1.934
CF1606	2016-04-29	CF	F8	0.629	1.934
CF1606	2016-04-29	CF	G8	0.911	1.934
CF1606	2016-04-29	CF	H8	0.576	1.934
CF1606	2016-04-29	CF	A9	0.848	1.934
CF1606	2016-04-29	CF	B9	0.545	1.934
CF1606	2016-04-29	CF	C9	0.503	1.934
CF1606	2016-04-29	CF	D9	0.475	1.934
CF1606	2016-04-29	CF	E9	0.539	1.934
CF1606	2016-04-29	CF	F9	0.899	1.934
CF1606	2016-04-29	CF	G9	0.698	1.934
CF1606	2016-04-29	CF	H9	0.527	1.934
CF1606	2016-04-29	CF	A10	1.017	1.934
CF1606	2016-04-29	CF	B10	0.987	1.934
CF1606	2016-04-29	CF	C10	0.811	1.934
CF1606	2016-04-29	CF	D10	0.792	1.934
CF1606	2016-04-29	CF	E10	0.68	1.934
CF1606	2016-04-29	CF	F10	0.784	1.934
CF1606	2016-04-29	CF	G10	1.013	1.934
CF1606	2016-04-29	CF	H10	0.794	1.934
CF1606	2016-04-29	CF	A11	0.947	1.934
CF1606	2016-04-29	CF	B11	0.692	1.934
CF1606	2016-04-29	CF	C11	0.378	1.934
CF1606	2016-04-29	CF	D11	0.512	1.934
CF1606	2016-04-29	CF	E11	0.266	1.934
CF1606	2016-04-29	CF	F11	0.907	1.934
CF1606	2016-04-29	CF	G11	0.449	1.934
CF1606	2016-04-29	CF	H11	0.73	1.934
CF1606	2016-04-29	CF	A12	0.364	1.934
CF1606	2016-04-29	CF	B12	0.674	1.934
CF1606	2016-04-29	CF	C12	0.19	1.934
CF1606	2016-04-29	CF	D12	0.675	1.934
CF1606	2016-04-29	CF	E12	0.488	1.934
CF1606	2016-04-29	CF	F12	1.254	1.934
CF1606	2016-04-29	CF	G12	0.987	1.934
CF1606	2016-04-29	CF	H12	0.523	1.934
CF1607	2016-06-17	CF	A1	0.965	2.734
CF1607	2016-06-17	CF	B1	0.924	2.734
CF1607	2016-06-17	CF	C1	1.138	2.734
CF1607	2016-06-17	CF	D1	0.89	2.734
CF1607	2016-06-17	CF	E1	0.771	2.734
CF1607	2016-06-17	CF	F1	0.865	2.734
CF1607	2016-06-17	CF	G1	0.7	2.734
CF1607	2016-06-17	CF	H1	0.728	2.734
CF1607	2016-06-17	CF	A2	2.537	2.734
CF1607	2016-06-17	CF	B2	1.467	2.734
CF1607	2016-06-17	CF	C2	0.908	2.734
CF1607	2016-06-17	CF	D2	0.956	2.734
CF1607	2016-06-17	CF	E2	0.623	2.734
CF1607	2016-06-17	CF	F2	0.695	2.734
CF1607	2016-06-17	CF	G2	0.816	2.734
CF1607	2016-06-17	CF	H2	0.741	2.734
CF1607	2016-06-17	CF	A3	1.344	2.734
CF1607	2016-06-17	CF	B3	0.576	2.734
CF1607	2016-06-17	CF	C3	0.935	2.734
CF1607	2016-06-17	CF	D3	0.726	2.734
CF1607	2016-06-17	CF	E3	0.639	2.734
CF1607	2016-06-17	CF	F3	0.649	2.734
CF1607	2016-06-17	CF	G3	0.672	2.734
CF1607	2016-06-17	CF	H3	0.698	2.734
CF1607	2016-06-17	CF	A4	1.901	2.734
CF1607	2016-06-17	CF	B4	1.33	2.734
CF1607	2016-06-17	CF	C4	1.161	2.734
CF1607	2016-06-17	CF	D4	1.044	2.734
CF1607	2016-06-17	CF	E4	1.356	2.734
CF1607	2016-06-17	CF	F4	1.224	2.734
CF1607	2016-06-17	CF	G4	0.805	2.734
CF1607	2016-06-17	CF	H4	0.779	2.734
CF1607	2016-06-17	CF	A5	1.994	2.734
CF1607	2016-06-17	CF	B5	0.821	2.734
CF1607	2016-06-17	CF	C5	0.664	2.734
CF1607	2016-06-17	CF	D5	0.803	2.734
CF1607	2016-06-17	CF	E5	0.592	2.734
CF1607	2016-06-17	CF	F5	0.646	2.734
CF1607	2016-06-17	CF	G5	0.757	2.734
CF1607	2016-06-17	CF	H5	0.447	2.734
CF1607	2016-06-17	CF	A6	0.746	2.734
CF1607	2016-06-17	CF	B6	1.425	2.734
CF1607	2016-06-17	CF	C6	1.082	2.734
CF1607	2016-06-17	CF	D6	1.36	2.734
CF1607	2016-06-17	CF	E6	0.869	2.734
CF1607	2016-06-17	CF	F6	0.761	2.734
CF1607	2016-06-17	CF	G6	0.821	2.734
CF1607	2016-06-17	CF	H6	0.75	2.734
CF1607	2016-06-17	CF	A7	0.996	2.734
CF1607	2016-06-17	CF	B7	0.823	2.734
CF1607	2016-06-17	CF	C7	0.849	2.734
CF1607	2016-06-17	CF	D7	1.241	2.734
CF1607	2016-06-17	CF	E7	0.891	2.734
CF1607	2016-06-17	CF	F7	0.743	2.734
CF1607	2016-06-17	CF	G7	0.773	2.734
CF1607	2016-06-17	CF	H7	0.716	2.734
CF1607	2016-06-17	CF	A8	0.865	2.734
CF1607	2016-06-17	CF	B8	0.659	2.734
CF1607	2016-06-17	CF	C8	0.628	2.734
CF1607	2016-06-17	CF	D8	0.892	2.734
CF1607	2016-06-17	CF	E8	0.835	2.734
CF1607	2016-06-17	CF	F8	0.619	2.734
CF1607	2016-06-17	CF	G8	0.832	2.734
CF1607	2016-06-17	CF	H8	0.722	2.734
CF1607	2016-06-17	CF	A9	0.89	2.734
CF1607	2016-06-17	CF	B9	0.859	2.734
CF1607	2016-06-17	CF	C9	0.935	2.734
CF1607	2016-06-17	CF	D9	0.178	2.734
CF1607	2016-06-17	CF	E9	0.463	2.734
CF1607	2016-06-17	CF	F9	0.916	2.734
CF1607	2016-06-17	CF	G9	0.632	2.734
CF1607	2016-06-17	CF	H9	0.687	2.734
CF1607	2016-06-17	CF	A10	0.884	2.734
CF1607	2016-06-17	CF	B10	0.868	2.734
CF1607	2016-06-17	CF	C10	0.942	2.734
CF1607	2016-06-17	CF	D10	1.019	2.734
CF1607	2016-06-17	CF	E10	0.978	2.734
CF1607	2016-06-17	CF	F10	0.236	2.734
CF1607	2016-06-17	CF	G10	1.08	2.734
CF1607	2016-06-17	CF	H10	0.881	2.734
CF1607	2016-06-17	CF	A11	2.402	2.734
CF1607	2016-06-17	CF	B11	1.041	2.734
CF1607	2016-06-17	CF	C11	0.153	2.734
CF1607	2016-06-17	CF	D11	1.042	2.734
CF1607	2016-06-17	CF	E11	0.213	2.734
CF1607	2016-06-17	CF	F11	0.33	2.734
CF1607	2016-06-17	CF	G11	0.875	2.734
CF1607	2016-06-17	CF	H11	0.714	2.734
CF1607	2016-06-17	CF	A12	0.515	2.734
CF1607	2016-06-17	CF	B12	1.075	2.734
CF1607	2016-06-17	CF	C12	0.621	2.734
CF1607	2016-06-17	CF	D12	0.445	2.734
CF1607	2016-06-17	CF	E12	0.141	2.734
CF1607	2016-06-17	CF	F12	1.037	2.734
CF1607	2016-06-17	CF	G12	0.967	2.734
CF1607	2016-06-17	CF	H12	0.737	2.734
CF1608	2016-07-06	CF	A1	0.37	1.238
CF1608	2016-07-06	CF	B1	0.212	1.238
CF1608	2016-07-06	CF	C1	0.767	1.238
CF1608	2016-07-06	CF	D1	0.14	1.238
CF1608	2016-07-06	CF	E1	0.125	1.238
CF1608	2016-07-06	CF	F1	0.212	1.238
CF1608	2016-07-06	CF	G1	0.118	1.238
CF1608	2016-07-06	CF	H1	0.121	1.238
CF1608	2016-07-06	CF	A2	0.177	1.238
CF1608	2016-07-06	CF	B2	0.123	1.238
CF1608	2016-07-06	CF	C2	0.161	1.238
CF1608	2016-07-06	CF	D2	0.124	1.238
CF1608	2016-07-06	CF	E2	0.114	1.238
CF1608	2016-07-06	CF	F2	0.131	1.238
CF1608	2016-07-06	CF	G2	0.122	1.238
CF1608	2016-07-06	CF	H2	0.114	1.238
CF1608	2016-07-06	CF	A3	0.143	1.238
CF1608	2016-07-06	CF	B3	0.123	1.238
CF1608	2016-07-06	CF	C3	0.129	1.238
CF1608	2016-07-06	CF	D3	0.13	1.238
CF1608	2016-07-06	CF	E3	0.122	1.238
CF1608	2016-07-06	CF	F3	0.128	1.238
CF1608	2016-07-06	CF	G3	0.118	1.238
CF1608	2016-07-06	CF	H3	0.116	1.238
CF1608	2016-07-06	CF	A4	0.125	1.238
CF1608	2016-07-06	CF	B4	0.12	1.238
CF1608	2016-07-06	CF	C4	0.132	1.238
CF1608	2016-07-06	CF	D4	0.114	1.238
CF1608	2016-07-06	CF	E4	0.123	1.238
CF1608	2016-07-06	CF	F4	0.121	1.238
CF1608	2016-07-06	CF	G4	0.111	1.238
CF1608	2016-07-06	CF	H4	0.114	1.238
CF1608	2016-07-06	CF	A5	0.118	1.238
CF1608	2016-07-06	CF	B5	0.108	1.238
CF1608	2016-07-06	CF	C5	0.141	1.238
CF1608	2016-07-06	CF	D5	0.118	1.238
CF1608	2016-07-06	CF	E5	0.129	1.238
CF1608	2016-07-06	CF	F5	0.132	1.238
CF1608	2016-07-06	CF	G5	0.115	1.238
CF1608	2016-07-06	CF	H5	0.123	1.238
CF1608	2016-07-06	CF	A6	0.129	1.238
CF1608	2016-07-06	CF	B6	0.14	1.238
CF1608	2016-07-06	CF	C6	0.122	1.238
CF1608	2016-07-06	CF	D6	0.117	1.238
CF1608	2016-07-06	CF	E6	0.126	1.238
CF1608	2016-07-06	CF	F6	0.157	1.238
CF1608	2016-07-06	CF	G6	0.23	1.238
CF1608	2016-07-06	CF	H6	0.16	1.238
CF1608	2016-07-06	CF	A7	0.119	1.238
CF1608	2016-07-06	CF	B7	0.117	1.238
CF1608	2016-07-06	CF	C7	0.127	1.238
CF1608	2016-07-06	CF	D7	0.135	1.238
CF1608	2016-07-06	CF	E7	0.122	1.238
CF1608	2016-07-06	CF	F7	0.114	1.238
CF1608	2016-07-06	CF	G7	0.177	1.238
CF1608	2016-07-06	CF	H7	0.108	1.238
CF1608	2016-07-06	CF	A8	0.121	1.238
CF1608	2016-07-06	CF	B8	0.125	1.238
CF1608	2016-07-06	CF	C8	0.12	1.238
CF1608	2016-07-06	CF	D8	0.12	1.238
CF1608	2016-07-06	CF	E8	0.111	1.238
CF1608	2016-07-06	CF	F8	0.335	1.238
CF1608	2016-07-06	CF	G8	0.166	1.238
CF1608	2016-07-06	CF	H8	0.118	1.238
CF1608	2016-07-06	CF	A9	0.122	1.238
CF1608	2016-07-06	CF	B9	0.126	1.238
CF1608	2016-07-06	CF	C9	0.118	1.238
CF1608	2016-07-06	CF	D9	0.115	1.238
CF1608	2016-07-06	CF	E9	0.216	1.238
CF1608	2016-07-06	CF	F9	0.107	1.238
CF1608	2016-07-06	CF	G9	0.14	1.238
CF1608	2016-07-06	CF	H9	0.271	1.238
CF1608	2016-07-06	CF	A10	0.449	1.238
CF1608	2016-07-06	CF	B10	0.292	1.238
CF1608	2016-07-06	CF	C10	0.353	1.238
CF1608	2016-07-06	CF	D10	0.334	1.238
CF1608	2016-07-06	CF	E10	0.166	1.238
CF1608	2016-07-06	CF	F10	0.159	1.238
CF1608	2016-07-06	CF	G10	0.463	1.238
CF1608	2016-07-06	CF	H10	0.497	1.238
CF1608	2016-07-06	CF	A11	0.415	1.238
CF1608	2016-07-06	CF	B11	0.141	1.238
CF1608	2016-07-06	CF	C11	0.135	1.238
CF1608	2016-07-06	CF	D11	0.151	1.238
CF1608	2016-07-06	CF	E11	0.148	1.238
CF1608	2016-07-06	CF	F11	0.358	1.238
CF1608	2016-07-06	CF	G11	0.121	1.238
CF1608	2016-07-06	CF	H11	0.194	1.238
CF1608	2016-07-06	CF	A12	0.156	1.238
CF1608	2016-07-06	CF	B12	0.137	1.238
CF1608	2016-07-06	CF	C12	0.144	1.238
CF1608	2016-07-06	CF	D12	0.169	1.238
CF1608	2016-07-06	CF	E12	0.094	1.238
CF1608	2016-07-06	CF	F12	0.723	1.238
CF1608	2016-07-06	CF	G12	0.171	1.238
CF1608	2016-07-06	CF	H12	0.145	1.238
CF1609	2016-07-06	CF	A1	0.118	0.715
CF1609	2016-07-06	CF	B1	0.088	0.715
CF1609	2016-07-06	CF	C1	0.105	0.715
CF1609	2016-07-06	CF	D1	0.105	0.715
CF1609	2016-07-06	CF	E1	0.107	0.715
CF1609	2016-07-06	CF	F1	0.103	0.715
CF1609	2016-07-06	CF	G1	0.094	0.715
CF1609	2016-07-06	CF	H1	0.071	0.715
CF1609	2016-07-06	CF	A2	0.12	0.715
CF1609	2016-07-06	CF	B2	0.091	0.715
CF1609	2016-07-06	CF	C2	0.082	0.715
CF1609	2016-07-06	CF	D2	0.084	0.715
CF1609	2016-07-06	CF	E2	0.085	0.715
CF1609	2016-07-06	CF	F2	0.096	0.715
CF1609	2016-07-06	CF	G2	0.089	0.715
CF1609	2016-07-06	CF	H2	0.096	0.715
CF1609	2016-07-06	CF	A3	0.087	0.715
CF1609	2016-07-06	CF	B3	0.085	0.715
CF1609	2016-07-06	CF	C3	0.12	0.715
CF1609	2016-07-06	CF	D3	0.091	0.715
CF1609	2016-07-06	CF	E3	0.123	0.715
CF1609	2016-07-06	CF	F3	0.103	0.715
CF1609	2016-07-06	CF	G3	0.091	0.715
CF1609	2016-07-06	CF	H3	0.089	0.715
CF1609	2016-07-06	CF	A4	0.087	0.715
CF1609	2016-07-06	CF	B4	0.085	0.715
CF1609	2016-07-06	CF	C4	0.122	0.715
CF1609	2016-07-06	CF	D4	0.084	0.715
CF1609	2016-07-06	CF	E4	0.092	0.715
CF1609	2016-07-06	CF	F4	0.142	0.715
CF1609	2016-07-06	CF	G4	0.087	0.715
CF1609	2016-07-06	CF	H4	0.086	0.715
CF1609	2016-07-06	CF	A5	0.084	0.715
CF1609	2016-07-06	CF	B5	0.082	0.715
CF1609	2016-07-06	CF	C5	0.097	0.715
CF1609	2016-07-06	CF	D5	0.085	0.715
CF1609	2016-07-06	CF	E5	0.089	0.715
CF1609	2016-07-06	CF	F5	0.134	0.715
CF1609	2016-07-06	CF	G5	0.08	0.715
CF1609	2016-07-06	CF	H5	0.097	0.715
CF1609	2016-07-06	CF	A6	0.092	0.715
CF1609	2016-07-06	CF	B6	0.084	0.715
CF1609	2016-07-06	CF	C6	0.092	0.715
CF1609	2016-07-06	CF	D6	0.127	0.715
CF1609	2016-07-06	CF	E6	0.089	0.715
CF1609	2016-07-06	CF	F6	0.113	0.715
CF1609	2016-07-06	CF	G6	0.09	0.715
CF1609	2016-07-06	CF	H6	0.137	0.715
CF1609	2016-07-06	CF	A7	0.085	0.715
CF1609	2016-07-06	CF	B7	0.084	0.715
CF1609	2016-07-06	CF	C7	0.093	0.715
CF1609	2016-07-06	CF	D7	0.112	0.715
CF1609	2016-07-06	CF	E7	0.098	0.715
CF1609	2016-07-06	CF	F7	0.094	0.715
CF1609	2016-07-06	CF	G7	0.124	0.715
CF1609	2016-07-06	CF	H7	0.094	0.715
CF1609	2016-07-06	CF	A8	0.088	0.715
CF1609	2016-07-06	CF	B8	0.086	0.715
CF1609	2016-07-06	CF	C8	0.086	0.715
CF1609	2016-07-06	CF	D8	0.088	0.715
CF1609	2016-07-06	CF	E8	0.087	0.715
CF1609	2016-07-06	CF	F8	0.091	0.715
CF1609	2016-07-06	CF	G8	0.109	0.715
CF1609	2016-07-06	CF	H8	0.107	0.715
CF1609	2016-07-06	CF	A9	0.085	0.715
CF1609	2016-07-06	CF	B9	0.144	0.715
CF1609	2016-07-06	CF	C9	0.086	0.715
CF1609	2016-07-06	CF	D9	0.087	0.715
CF1609	2016-07-06	CF	E9	0.107	0.715
CF1609	2016-07-06	CF	F9	0.127	0.715
CF1609	2016-07-06	CF	G9	0.087	0.715
CF1609	2016-07-06	CF	H9	0.095	0.715
CF1609	2016-07-06	CF	A10	0.12	0.715
CF1609	2016-07-06	CF	B10	0.116	0.715
CF1609	2016-07-06	CF	C10	0.115	0.715
CF1609	2016-07-06	CF	D10	0.111	0.715
CF1609	2016-07-06	CF	E10	0.121	0.715
CF1609	2016-07-06	CF	F10	0.138	0.715
CF1609	2016-07-06	CF	G10	0.167	0.715
CF1609	2016-07-06	CF	H10	0.131	0.715
CF1609	2016-07-06	CF	A11	0.128	0.715
CF1609	2016-07-06	CF	B11	0.105	0.715
CF1609	2016-07-06	CF	C11	0.109	0.715
CF1609	2016-07-06	CF	D11	0.127	0.715
CF1609	2016-07-06	CF	E11	0.118	0.715
CF1609	2016-07-06	CF	F11	0.306	0.715
CF1609	2016-07-06	CF	G11	0.1	0.715
CF1609	2016-07-06	CF	H11	0.123	0.715
CF1609	2016-07-06	CF	A12	0.165	0.715
CF1609	2016-07-06	CF	B12	0.118	0.715
CF1609	2016-07-06	CF	C12	0.114	0.715
CF1609	2016-07-06	CF	D12	0.127	0.715
CF1609	2016-07-06	CF	E12	0.105	0.715
CF1609	2016-07-06	CF	F12	0.348	0.715
CF1609	2016-07-06	CF	G12	0.124	0.715
CF1609	2016-07-06	CF	H12	0.126	0.715
CF1610	2016-07-20	CF	A1	1.54	2.746
CF1610	2016-07-20	CF	B1	1.652	2.746
CF1610	2016-07-20	CF	C1	1.678	2.746
CF1610	2016-07-20	CF	D1	1.38	2.746
CF1610	2016-07-20	CF	E1	1.607	2.746
CF1610	2016-07-20	CF	F1	0.93	2.746
CF1610	2016-07-20	CF	G1	1.096	2.746
CF1610	2016-07-20	CF	H1	1.429	2.746
CF1610	2016-07-20	CF	A2	1.562	2.746
CF1610	2016-07-20	CF	B2	0.935	2.746
CF1610	2016-07-20	CF	C2	0.863	2.746
CF1610	2016-07-20	CF	D2	1.384	2.746
CF1610	2016-07-20	CF	E2	0.952	2.746
CF1610	2016-07-20	CF	F2	0.752	2.746
CF1610	2016-07-20	CF	G2	0.759	2.746
CF1610	2016-07-20	CF	H2	0.555	2.746
CF1610	2016-07-20	CF	A3	0.876	2.746
CF1610	2016-07-20	CF	B3	0.675	2.746
CF1610	2016-07-20	CF	C3	0.643	2.746
CF1610	2016-07-20	CF	D3	0.967	2.746
CF1610	2016-07-20	CF	E3	0.809	2.746
CF1610	2016-07-20	CF	F3	1.05	2.746
CF1610	2016-07-20	CF	G3	1.157	2.746
CF1610	2016-07-20	CF	H3	0.995	2.746
CF1610	2016-07-20	CF	A4	1.223	2.746
CF1610	2016-07-20	CF	B4	1.017	2.746
CF1610	2016-07-20	CF	C4	0.9	2.746
CF1610	2016-07-20	CF	D4	0.83	2.746
CF1610	2016-07-20	CF	E4	1.011	2.746
CF1610	2016-07-20	CF	F4	0.941	2.746
CF1610	2016-07-20	CF	G4	0.947	2.746
CF1610	2016-07-20	CF	H4	1.108	2.746
CF1610	2016-07-20	CF	A5	0.92	2.746
CF1610	2016-07-20	CF	B5	0.844	2.746
CF1610	2016-07-20	CF	C5	0.623	2.746
CF1610	2016-07-20	CF	D5	0.677	2.746
CF1610	2016-07-20	CF	E5	0.751	2.746
CF1610	2016-07-20	CF	F5	0.695	2.746
CF1610	2016-07-20	CF	G5	0.747	2.746
CF1610	2016-07-20	CF	H5	0.663	2.746
CF1610	2016-07-20	CF	A6	0.639	2.746
CF1610	2016-07-20	CF	B6	0.617	2.746
CF1610	2016-07-20	CF	C6	0.618	2.746
CF1610	2016-07-20	CF	D6	0.572	2.746
CF1610	2016-07-20	CF	E6	0.544	2.746
CF1610	2016-07-20	CF	F6	0.553	2.746
CF1610	2016-07-20	CF	G6	0.643	2.746
CF1610	2016-07-20	CF	H6	0.487	2.746
CF1610	2016-07-20	CF	A7	0.578	2.746
CF1610	2016-07-20	CF	B7	0.51	2.746
CF1610	2016-07-20	CF	C7	0.549	2.746
CF1610	2016-07-20	CF	D7	0.598	2.746
CF1610	2016-07-20	CF	E7	0.546	2.746
CF1610	2016-07-20	CF	F7	0.612	2.746
CF1610	2016-07-20	CF	G7	0.655	2.746
CF1610	2016-07-20	CF	H7	0.704	2.746
CF1610	2016-07-20	CF	A8	0.679	2.746
CF1610	2016-07-20	CF	B8	0.546	2.746
CF1610	2016-07-20	CF	C8	0.497	2.746
CF1610	2016-07-20	CF	D8	0.487	2.746
CF1610	2016-07-20	CF	E8	0.507	2.746
CF1610	2016-07-20	CF	F8	0.485	2.746
CF1610	2016-07-20	CF	G8	0.596	2.746
CF1610	2016-07-20	CF	H8	0.693	2.746
CF1610	2016-07-20	CF	A9	0.457	2.746
CF1610	2016-07-20	CF	B9	0.419	2.746
CF1610	2016-07-20	CF	C9	0.398	2.746
CF1610	2016-07-20	CF	D9	0.435	2.746
CF1610	2016-07-20	CF	E9	0.476	2.746
CF1610	2016-07-20	CF	F9	0.457	2.746
CF1610	2016-07-20	CF	G9	0.585	2.746
CF1610	2016-07-20	CF	H9	0.669	2.746
CF1610	2016-07-20	CF	A10	1.243	2.746
CF1610	2016-07-20	CF	B10	0.897	2.746
CF1610	2016-07-20	CF	C10	0.859	2.746
CF1610	2016-07-20	CF	D10	0.827	2.746
CF1610	2016-07-20	CF	E10	1.015	2.746
CF1610	2016-07-20	CF	F10	0.931	2.746
CF1610	2016-07-20	CF	G10	1.099	2.746
CF1610	2016-07-20	CF	H10	0.822	2.746
CF1610	2016-07-20	CF	A11	1.847	2.746
CF1610	2016-07-20	CF	B11	0.618	2.746
CF1610	2016-07-20	CF	C11	0.825	2.746
CF1610	2016-07-20	CF	D11	0.856	2.746
CF1610	2016-07-20	CF	E11	0.563	2.746
CF1610	2016-07-20	CF	F11	0.782	2.746
CF1610	2016-07-20	CF	G11	0.524	2.746
CF1610	2016-07-20	CF	H11	0.843	2.746
CF1610	2016-07-20	CF	A12	0.804	2.746
CF1610	2016-07-20	CF	B12	0.174	2.746
CF1610	2016-07-20	CF	C12	0.478	2.746
CF1610	2016-07-20	CF	D12	0.519	2.746
CF1610	2016-07-20	CF	E12	0.346	2.746
CF1610	2016-07-20	CF	F12	0.406	2.746
CF1610	2016-07-20	CF	G12	0.615	2.746
CF1610	2016-07-20	CF	H12	0.603	2.746
CF1614	2016-08-12	CF	A1	0.131	0.749
CF1614	2016-08-12	CF	B1	0.13	0.749
CF1614	2016-08-12	CF	C1	0.505	0.749
CF1614	2016-08-12	CF	D1	0.241	0.749
CF1614	2016-08-12	CF	E1	0.691	0.749
CF1614	2016-08-12	CF	F1	0.458	0.749
CF1614	2016-08-12	CF	G1	0.092	0.749
CF1614	2016-08-12	CF	H1	0.072	0.749
CF1614	2016-08-12	CF	A2	0.63	0.749
CF1614	2016-08-12	CF	B2	0.322	0.749
CF1614	2016-08-12	CF	C2	0.161	0.749
CF1614	2016-08-12	CF	D2	0.315	0.749
CF1614	2016-08-12	CF	E2	0.118	0.749
CF1614	2016-08-12	CF	F2	0.335	0.749
CF1614	2016-08-12	CF	G2	0.153	0.749
CF1614	2016-08-12	CF	H2	0.164	0.749
CF1614	2016-08-12	CF	A3	0.368	0.749
CF1614	2016-08-12	CF	B3	0.228	0.749
CF1614	2016-08-12	CF	C3	0.398	0.749
CF1614	2016-08-12	CF	D3	0.226	0.749
CF1614	2016-08-12	CF	E3	0.096	0.749
CF1614	2016-08-12	CF	F3	0.248	0.749
CF1614	2016-08-12	CF	G3	0.108	0.749
CF1614	2016-08-12	CF	H3	0.087	0.749
CF1614	2016-08-12	CF	A4	0.492	0.749
CF1614	2016-08-12	CF	B4	0.1	0.749
CF1614	2016-08-12	CF	C4	0.414	0.749
CF1614	2016-08-12	CF	D4	0.205	0.749
CF1614	2016-08-12	CF	E4	0.093	0.749
CF1614	2016-08-12	CF	F4	0.317	0.749
CF1614	2016-08-12	CF	G4	0.267	0.749
CF1614	2016-08-12	CF	H4	0.092	0.749
CF1614	2016-08-12	CF	A5	0.229	0.749
CF1614	2016-08-12	CF	B5	0.088	0.749
CF1614	2016-08-12	CF	C5	0.313	0.749
CF1614	2016-08-12	CF	D5	0.152	0.749
CF1614	2016-08-12	CF	E5	0.083	0.749
CF1614	2016-08-12	CF	F5	0.211	0.749
CF1614	2016-08-12	CF	G5	0.191	0.749
CF1614	2016-08-12	CF	H5	0.086	0.749
CF1614	2016-08-12	CF	A6	0.477	0.749
CF1614	2016-08-12	CF	B6	0.327	0.749
CF1614	2016-08-12	CF	C6	0.25	0.749
CF1614	2016-08-12	CF	D6	0.222	0.749
CF1614	2016-08-12	CF	E6	0.096	0.749
CF1614	2016-08-12	CF	F6	0.261	0.749
CF1614	2016-08-12	CF	G6	0.174	0.749
CF1614	2016-08-12	CF	H6	0.129	0.749
CF1614	2016-08-12	CF	A7	0.777	0.749
CF1614	2016-08-12	CF	B7	0.322	0.749
CF1614	2016-08-12	CF	C7	0.16	0.749
CF1614	2016-08-12	CF	D7	0.303	0.749
CF1614	2016-08-12	CF	E7	0.202	0.749
CF1614	2016-08-12	CF	F7	0.135	0.749
CF1614	2016-08-12	CF	G7	0.086	0.749
CF1614	2016-08-12	CF	H7	0.096	0.749
CF1614	2016-08-12	CF	A8	0.248	0.749
CF1614	2016-08-12	CF	B8	0.138	0.749
CF1614	2016-08-12	CF	C8	0.149	0.749
CF1614	2016-08-12	CF	D8	0.101	0.749
CF1614	2016-08-12	CF	E8	0.096	0.749
CF1614	2016-08-12	CF	F8	0.133	0.749
CF1614	2016-08-12	CF	G8	0.234	0.749
CF1614	2016-08-12	CF	H8	0.133	0.749
CF1614	2016-08-12	CF	A9	0.213	0.749
CF1614	2016-08-12	CF	B9	0.116	0.749
CF1614	2016-08-12	CF	C9	0.334	0.749
CF1614	2016-08-12	CF	D9	0.084	0.749
CF1614	2016-08-12	CF	E9	0.083	0.749
CF1614	2016-08-12	CF	F9	0.14	0.749
CF1614	2016-08-12	CF	G9	0.096	0.749
CF1614	2016-08-12	CF	H9	0.129	0.749
CF1614	2016-08-12	CF	A10	0.368	0.749
CF1614	2016-08-12	CF	B10	0.435	0.749
CF1614	2016-08-12	CF	C10	0.514	0.749
CF1614	2016-08-12	CF	D10	0.372	0.749
CF1614	2016-08-12	CF	E10	0.164	0.749
CF1614	2016-08-12	CF	F10	0.151	0.749
CF1614	2016-08-12	CF	G10	0.345	0.749
CF1614	2016-08-12	CF	H10	0.304	0.749
CF1614	2016-08-12	CF	A11	0.341	0.749
CF1614	2016-08-12	CF	B11	0.544	0.749
CF1614	2016-08-12	CF	C11	0.102	0.749
CF1614	2016-08-12	CF	D11	0.137	0.749
CF1614	2016-08-12	CF	E11	0.104	0.749
CF1614	2016-08-12	CF	F11	0.294	0.749
CF1614	2016-08-12	CF	G11	0.417	0.749
CF1614	2016-08-12	CF	H11	0.218	0.749
CF1614	2016-08-12	CF	A12	0.112	0.749
CF1614	2016-08-12	CF	B12	0.674	0.749
CF1614	2016-08-12	CF	C12	0.1	0.749
CF1614	2016-08-12	CF	D12	0.329	0.749
CF1614	2016-08-12	CF	E12	0.1	0.749
CF1614	2016-08-12	CF	F12	0.436	0.749
CF1614	2016-08-12	CF	G12	0.244	0.749
CF1614	2016-08-12	CF	H12	0.331	0.749
CF1616	2016-08-12	CF	A1	0.758	1.957
CF1616	2016-08-12	CF	B1	0.95	1.957
CF1616	2016-08-12	CF	C1	1.05	1.957
CF1616	2016-08-12	CF	D1	0.813	1.957
CF1616	2016-08-12	CF	E1	0.676	1.957
CF1616	2016-08-12	CF	F1	0.908	1.957
CF1616	2016-08-12	CF	G1	0.491	1.957
CF1616	2016-08-12	CF	H1	0.272	1.957
CF1616	2016-08-12	CF	A2	1.481	1.957
CF1616	2016-08-12	CF	B2	1.004	1.957
CF1616	2016-08-12	CF	C2	1.055	1.957
CF1616	2016-08-12	CF	D2	0.778	1.957
CF1616	2016-08-12	CF	E2	0.57	1.957
CF1616	2016-08-12	CF	F2	0.752	1.957
CF1616	2016-08-12	CF	G2	0.84	1.957
CF1616	2016-08-12	CF	H2	0.825	1.957
CF1616	2016-08-12	CF	A3	0.92	1.957
CF1616	2016-08-12	CF	B3	0.54	1.957
CF1616	2016-08-12	CF	C3	0.729	1.957
CF1616	2016-08-12	CF	D3	0.475	1.957
CF1616	2016-08-12	CF	E3	0.451	1.957
CF1616	2016-08-12	CF	F3	0.573	1.957
CF1616	2016-08-12	CF	G3	0.564	1.957
CF1616	2016-08-12	CF	H3	0.18	1.957
CF1616	2016-08-12	CF	A4	1.011	1.957
CF1616	2016-08-12	CF	B4	0.586	1.957
CF1616	2016-08-12	CF	C4	0.933	1.957
CF1616	2016-08-12	CF	D4	0.743	1.957
CF1616	2016-08-12	CF	E4	0.602	1.957
CF1616	2016-08-12	CF	F4	0.986	1.957
CF1616	2016-08-12	CF	G4	0.741	1.957
CF1616	2016-08-12	CF	H4	0.656	1.957
CF1616	2016-08-12	CF	A5	0.562	1.957
CF1616	2016-08-12	CF	B5	0.52	1.957
CF1616	2016-08-12	CF	C5	0.507	1.957
CF1616	2016-08-12	CF	D5	0.531	1.957
CF1616	2016-08-12	CF	E5	0.491	1.957
CF1616	2016-08-12	CF	F5	0.504	1.957
CF1616	2016-08-12	CF	G5	0.4	1.957
CF1616	2016-08-12	CF	H5	0.181	1.957
CF1616	2016-08-12	CF	A6	0.789	1.957
CF1616	2016-08-12	CF	B6	0.765	1.957
CF1616	2016-08-12	CF	C6	0.579	1.957
CF1616	2016-08-12	CF	D6	0.63	1.957
CF1616	2016-08-12	CF	E6	0.522	1.957
CF1616	2016-08-12	CF	F6	0.598	1.957
CF1616	2016-08-12	CF	G6	0.566	1.957
CF1616	2016-08-12	CF	H6	0.345	1.957
CF1616	2016-08-12	CF	A7	1.401	1.957
CF1616	2016-08-12	CF	B7	0.679	1.957
CF1616	2016-08-12	CF	C7	0.553	1.957
CF1616	2016-08-12	CF	D7	0.548	1.957
CF1616	2016-08-12	CF	E7	0.481	1.957
CF1616	2016-08-12	CF	F7	0.434	1.957
CF1616	2016-08-12	CF	G7	0.564	1.957
CF1616	2016-08-12	CF	H7	0.312	1.957
CF1616	2016-08-12	CF	A8	0.509	1.957
CF1616	2016-08-12	CF	B8	0.4	1.957
CF1616	2016-08-12	CF	C8	0.484	1.957
CF1616	2016-08-12	CF	D8	0.369	1.957
CF1616	2016-08-12	CF	E8	0.516	1.957
CF1616	2016-08-12	CF	F8	0.502	1.957
CF1616	2016-08-12	CF	G8	0.706	1.957
CF1616	2016-08-12	CF	H8	0.521	1.957
CF1616	2016-08-12	CF	A9	0.958	1.957
CF1616	2016-08-12	CF	B9	0.564	1.957
CF1616	2016-08-12	CF	C9	0.48	1.957
CF1616	2016-08-12	CF	D9	0.265	1.957
CF1616	2016-08-12	CF	E9	0.446	1.957
CF1616	2016-08-12	CF	F9	0.629	1.957
CF1616	2016-08-12	CF	G9	0.317	1.957
CF1616	2016-08-12	CF	H9	0.408	1.957
CF1616	2016-08-12	CF	A10	0.79	1.957
CF1616	2016-08-12	CF	B10	0.655	1.957
CF1616	2016-08-12	CF	C10	0.827	1.957
CF1616	2016-08-12	CF	D10	0.349	1.957
CF1616	2016-08-12	CF	E10	0.423	1.957
CF1616	2016-08-12	CF	F10	0.482	1.957
CF1616	2016-08-12	CF	G10	0.831	1.957
[truncated: 209 more rows]

## Sheet: All control samples
SampleID	Sample collected date	Cohort	Wells	OD (Raw value)	OD600
LBC257	2015-06-30	Control	A1	0.555	0.734
LBC257	2015-06-30	Control	B1	0.797	0.734
LBC257	2015-06-30	Control	C1	0.849	0.734
LBC257	2015-06-30	Control	D1	0.849	0.734
LBC257	2015-06-30	Control	E1	0.737	0.734
LBC257	2015-06-30	Control	F1	0.669	0.734
LBC257	2015-06-30	Control	G1	0.241	0.734
LBC257	2015-06-30	Control	H1	0.63	0.734
LBC257	2015-06-30	Control	A2	0.916	0.734
LBC257	2015-06-30	Control	B2	1.348	0.734
LBC257	2015-06-30	Control	C2	0.96	0.734
LBC257	2015-06-30	Control	D2	0.725	0.734
LBC257	2015-06-30	Control	E2	0.632	0.734
LBC257	2015-06-30	Control	F2	0.529	0.734
LBC257	2015-06-30	Control	G2	0.582	0.734
LBC257	2015-06-30	Control	H2	0.4	0.734
LBC257	2015-06-30	Control	A3	0.809	0.734
LBC257	2015-06-30	Control	B3	0.728	0.734
LBC257	2015-06-30	Control	C3	0.84	0.734
LBC257	2015-06-30	Control	D3	0.54	0.734
LBC257	2015-06-30	Control	E3	0.37	0.734
LBC257	2015-06-30	Control	F3	0.574	0.734
LBC257	2015-06-30	Control	G3	0.511	0.734
LBC257	2015-06-30	Control	H3	0.397	0.734
LBC257	2015-06-30	Control	A4	0.686	0.734
LBC257	2015-06-30	Control	B4	1.2	0.734
LBC257	2015-06-30	Control	C4	0.893	0.734
LBC257	2015-06-30	Control	D4	0.655	0.734
LBC257	2015-06-30	Control	E4	0.823	0.734
LBC257	2015-06-30	Control	F4	0.613	0.734
LBC257	2015-06-30	Control	G4	0.636	0.734
LBC257	2015-06-30	Control	H4	0.433	0.734
LBC257	2015-06-30	Control	A5	1.346	0.734
LBC257	2015-06-30	Control	B5	0.894	0.734
LBC257	2015-06-30	Control	C5	0.43	0.734
LBC257	2015-06-30	Control	D5	0.651	0.734
LBC257	2015-06-30	Control	E5	0.629	0.734
LBC257	2015-06-30	Control	F5	0.548	0.734
LBC257	2015-06-30	Control	G5	0.529	0.734
LBC257	2015-06-30	Control	H5	0.408	0.734
LBC257	2015-06-30	Control	A6	1.239	0.734
LBC257	2015-06-30	Control	B6	0.827	0.734
LBC257	2015-06-30	Control	C6	0.779	0.734
LBC257	2015-06-30	Control	D6	0.715	0.734
LBC257	2015-06-30	Control	E6	0.745	0.734
LBC257	2015-06-30	Control	F6	0.582	0.734
LBC257	2015-06-30	Control	G6	0.573	0.734
LBC257	2015-06-30	Control	H6	0.573	0.734
LBC257	2015-06-30	Control	A7	0.856	0.734
LBC257	2015-06-30	Control	B7	0.868	0.734
LBC257	2015-06-30	Control	C7	0.745	0.734
LBC257	2015-06-30	Control	D7	0.703	0.734
LBC257	2015-06-30	Control	E7	0.887	0.734
LBC257	2015-06-30	Control	F7	0.52	0.734
LBC257	2015-06-30	Control	G7	0.516	0.734
LBC257	2015-06-30	Control	H7	0.533	0.734
LBC257	2015-06-30	Control	A8	0.783	0.734
LBC257	2015-06-30	Control	B8	0.536	0.734
LBC257	2015-06-30	Control	C8	0.653	0.734
LBC257	2015-06-30	Control	D8	0.63	0.734
LBC257	2015-06-30	Control	E8	0.77	0.734
LBC257	2015-06-30	Control	F8	0.645	0.734
LBC257	2015-06-30	Control	G8	0.675	0.734
LBC257	2015-06-30	Control	H8	0.56	0.734
LBC257	2015-06-30	Control	A9	0.798	0.734
LBC257	2015-06-30	Control	B9	0.806	0.734
LBC257	2015-06-30	Control	C9	0.68	0.734
LBC257	2015-06-30	Control	D9	0.607	0.734
LBC257	2015-06-30	Control	E9	0.654	0.734
LBC257	2015-06-30	Control	F9	0.548	0.734
LBC257	2015-06-30	Control	G9	0.482	0.734
LBC257	2015-06-30	Control	H9	0.572	0.734
LBC257	2015-06-30	Control	A10	0.814	0.734
LBC257	2015-06-30	Control	B10	0.748	0.734
LBC257	2015-06-30	Control	C10	0.701	0.734
LBC257	2015-06-30	Control	D10	1.023	0.734
LBC257	2015-06-30	Control	E10	0.383	0.734
LBC257	2015-06-30	Control	F10	0.781	0.734
LBC257	2015-06-30	Control	G10	0.692	0.734
LBC257	2015-06-30	Control	H10	0.721	0.734
LBC257	2015-06-30	Control	A11	0.656	0.734
LBC257	2015-06-30	Control	B11	0.236	0.734
LBC257	2015-06-30	Control	C11	0.197	0.734
LBC257	2015-06-30	Control	D11	0.81	0.734
LBC257	2015-06-30	Control	E11	0.203	0.734
LBC257	2015-06-30	Control	F11	0.28	0.734
LBC257	2015-06-30	Control	G11	0.226	0.734
LBC257	2015-06-30	Control	H11	0.699	0.734
LBC257	2015-06-30	Control	A12	0.142	0.734
LBC257	2015-06-30	Control	B12	0.124	0.734
LBC257	2015-06-30	Control	C12	0.444	0.734
LBC257	2015-06-30	Control	D12	0.515	0.734
LBC257	2015-06-30	Control	E12	0.461	0.734
LBC257	2015-06-30	Control	F12	0.588	0.734
LBC257	2015-06-30	Control	G12	0.803	0.734
LBC257	2015-06-30	Control	H12	0.215	0.734
LBC260	2015-07-20	Control	A1	0.521	0.272
LBC260	2015-07-20	Control	B1	0.924	0.272
LBC260	2015-07-20	Control	C1	0.895	0.272
LBC260	2015-07-20	Control	D1	1.024	0.272
LBC260	2015-07-20	Control	E1	0.589	0.272
LBC260	2015-07-20	Control	F1	0.673	0.272
LBC260	2015-07-20	Control	G1	0.236	0.272
LBC260	2015-07-20	Control	H1	0.353	0.272
LBC260	2015-07-20	Control	A2	1.019	0.272
LBC260	2015-07-20	Control	B2	0.819	0.272
LBC260	2015-07-20	Control	C2	0.94	0.272
LBC260	2015-07-20	Control	D2	0.923	0.272
LBC260	2015-07-20	Control	E2	0.551	0.272
LBC260	2015-07-20	Control	F2	0.542	0.272
LBC260	2015-07-20	Control	G2	0.691	0.272
LBC260	2015-07-20	Control	H2	0.433	0.272
LBC260	2015-07-20	Control	A3	0.847	0.272
LBC260	2015-07-20	Control	B3	1.244	0.272
LBC260	2015-07-20	Control	C3	0.985	0.272
LBC260	2015-07-20	Control	D3	0.502	0.272
LBC260	2015-07-20	Control	E3	0.481	0.272
LBC260	2015-07-20	Control	F3	0.544	0.272
LBC260	2015-07-20	Control	G3	0.667	0.272
LBC260	2015-07-20	Control	H3	0.2	0.272
LBC260	2015-07-20	Control	A4	0.873	0.272
LBC260	2015-07-20	Control	B4	0.941	0.272
LBC260	2015-07-20	Control	C4	1.114	0.272
LBC260	2015-07-20	Control	D4	0.713	0.272
LBC260	2015-07-20	Control	E4	0.615	0.272
LBC260	2015-07-20	Control	F4	1.282	0.272
LBC260	2015-07-20	Control	G4	0.682	0.272
LBC260	2015-07-20	Control	H4	0.348	0.272
LBC260	2015-07-20	Control	A5	0.899	0.272
LBC260	2015-07-20	Control	B5	1.012	0.272
LBC260	2015-07-20	Control	C5	0.465	0.272
LBC260	2015-07-20	Control	D5	0.728	0.272
LBC260	2015-07-20	Control	E5	0.584	0.272
LBC260	2015-07-20	Control	F5	0.555	0.272
LBC260	2015-07-20	Control	G5	0.574	0.272
LBC260	2015-07-20	Control	H5	0.252	0.272
LBC260	2015-07-20	Control	A6	1.115	0.272
LBC260	2015-07-20	Control	B6	0.818	0.272
LBC260	2015-07-20	Control	C6	0.7	0.272
LBC260	2015-07-20	Control	D6	0.843	0.272
LBC260	2015-07-20	Control	E6	0.643	0.272
LBC260	2015-07-20	Control	F6	0.607	0.272
LBC260	2015-07-20	Control	G6	0.598	0.272
LBC260	2015-07-20	Control	H6	0.361	0.272
LBC260	2015-07-20	Control	A7	1.206	0.272
LBC260	2015-07-20	Control	B7	0.891	0.272
LBC260	2015-07-20	Control	C7	0.845	0.272
LBC260	2015-07-20	Control	D7	0.768	0.272
LBC260	2015-07-20	Control	E7	0.479	0.272
LBC260	2015-07-20	Control	F7	0.486	0.272
LBC260	2015-07-20	Control	G7	0.544	0.272
LBC260	2015-07-20	Control	H7	0.439	0.272
LBC260	2015-07-20	Control	A8	0.805	0.272
LBC260	2015-07-20	Control	B8	0.569	0.272
LBC260	2015-07-20	Control	C8	0.519	0.272
LBC260	2015-07-20	Control	D8	0.529	0.272
LBC260	2015-07-20	Control	E8	0.468	0.272
LBC260	2015-07-20	Control	F8	0.598	0.272
LBC260	2015-07-20	Control	G8	0.808	0.272
LBC260	2015-07-20	Control	H8	0.441	0.272
LBC260	2015-07-20	Control	A9	0.903	0.272
LBC260	2015-07-20	Control	B9	0.809	0.272
LBC260	2015-07-20	Control	C9	0.746	0.272
LBC260	2015-07-20	Control	D9	0.336	0.272
LBC260	2015-07-20	Control	E9	0.505	0.272
LBC260	2015-07-20	Control	F9	0.527	0.272
LBC260	2015-07-20	Control	G9	0.45	0.272
LBC260	2015-07-20	Control	H9	0.444	0.272
LBC260	2015-07-20	Control	A10	1.128	0.272
LBC260	2015-07-20	Control	B10	0.554	0.272
LBC260	2015-07-20	Control	C10	0.432	0.272
LBC260	2015-07-20	Control	D10	0.756	0.272
LBC260	2015-07-20	Control	E10	0.473	0.272
LBC260	2015-07-20	Control	F10	0.716	0.272
LBC260	2015-07-20	Control	G10	0.517	0.272
LBC260	2015-07-20	Control	H10	0.418	0.272
LBC260	2015-07-20	Control	A11	0.394	0.272
LBC260	2015-07-20	Control	B11	0.838	0.272
LBC260	2015-07-20	Control	C11	0.158	0.272
LBC260	2015-07-20	Control	D11	0.76	0.272
LBC260	2015-07-20	Control	E11	0.217	0.272
LBC260	2015-07-20	Control	F11	0.463	0.272
LBC260	2015-07-20	Control	G11	0.621	0.272
LBC260	2015-07-20	Control	H11	0.441	0.272
LBC260	2015-07-20	Control	A12	0.81	0.272
LBC260	2015-07-20	Control	B12	0.861	0.272
LBC260	2015-07-20	Control	C12	0.687	0.272
LBC260	2015-07-20	Control	D12	0.433	0.272
LBC260	2015-07-20	Control	E12	0.563	0.272
LBC260	2015-07-20	Control	F12	0.609	0.272
LBC260	2015-07-20	Control	G12	0.483	0.272
LBC260	2015-07-20	Control	H12	0.341	0.272
LBC261	2015-07-21	Control	A1	0.621	0.212
LBC261	2015-07-21	Control	B1	0.882	0.212
LBC261	2015-07-21	Control	C1	1.348	0.212
LBC261	2015-07-21	Control	D1	0.834	0.212
LBC261	2015-07-21	Control	E1	0.703	0.212
LBC261	2015-07-21	Control	F1	0.683	0.212
LBC261	2015-07-21	Control	G1	0.378	0.212
LBC261	2015-07-21	Control	H1	0.499	0.212
LBC261	2015-07-21	Control	A2	1.124	0.212
LBC261	2015-07-21	Control	B2	1.141	0.212
LBC261	2015-07-21	Control	C2	1.19	0.212
LBC261	2015-07-21	Control	D2	0.778	0.212
LBC261	2015-07-21	Control	E2	0.739	0.212
LBC261	2015-07-21	Control	F2	0.683	0.212
LBC261	2015-07-21	Control	G2	0.583	0.212
LBC261	2015-07-21	Control	H2	0.422	0.212
LBC261	2015-07-21	Control	A3	1.193	0.212
LBC261	2015-07-21	Control	B3	1.073	0.212
LBC261	2015-07-21	Control	C3	0.864	0.212
LBC261	2015-07-21	Control	D3	0.545	0.212
LBC261	2015-07-21	Control	E3	0.402	0.212
LBC261	2015-07-21	Control	F3	0.564	0.212
LBC261	2015-07-21	Control	G3	0.537	0.212
LBC261	2015-07-21	Control	H3	0.506	0.212
LBC261	2015-07-21	Control	A4	0.771	0.212
LBC261	2015-07-21	Control	B4	0.789	0.212
LBC261	2015-07-21	Control	C4	0.91	0.212
LBC261	2015-07-21	Control	D4	0.576	0.212
LBC261	2015-07-21	Control	E4	0.64	0.212
LBC261	2015-07-21	Control	F4	0.753	0.212
LBC261	2015-07-21	Control	G4	0.775	0.212
LBC261	2015-07-21	Control	H4	0.406	0.212
LBC261	2015-07-21	Control	A5	0.806	0.212
LBC261	2015-07-21	Control	B5	0.965	0.212
LBC261	2015-07-21	Control	C5	0.442	0.212
LBC261	2015-07-21	Control	D5	0.76	0.212
LBC261	2015-07-21	Control	E5	0.815	0.212
LBC261	2015-07-21	Control	F5	0.717	0.212
LBC261	2015-07-21	Control	G5	0.627	0.212
LBC261	2015-07-21	Control	H5	0.331	0.212
LBC261	2015-07-21	Control	A6	0.884	0.212
LBC261	2015-07-21	Control	B6	0.95	0.212
LBC261	2015-07-21	Control	C6	0.728	0.212
LBC261	2015-07-21	Control	D6	0.797	0.212
LBC261	2015-07-21	Control	E6	0.7	0.212
LBC261	2015-07-21	Control	F6	0.58	0.212
LBC261	2015-07-21	Control	G6	0.645	0.212
LBC261	2015-07-21	Control	H6	0.622	0.212
LBC261	2015-07-21	Control	A7	1.494	0.212
LBC261	2015-07-21	Control	B7	0.862	0.212
LBC261	2015-07-21	Control	C7	0.801	0.212
LBC261	2015-07-21	Control	D7	0.79	0.212
LBC261	2015-07-21	Control	E7	0.663	0.212
LBC261	2015-07-21	Control	F7	0.528	0.212
LBC261	2015-07-21	Control	G7	0.462	0.212
LBC261	2015-07-21	Control	H7	0.588	0.212
LBC261	2015-07-21	Control	A8	0.739	0.212
LBC261	2015-07-21	Control	B8	0.645	0.212
LBC261	2015-07-21	Control	C8	0.647	0.212
LBC261	2015-07-21	Control	D8	0.721	0.212
LBC261	2015-07-21	Control	E8	0.679	0.212
LBC261	2015-07-21	Control	F8	0.61	0.212
LBC261	2015-07-21	Control	G8	0.747	0.212
LBC261	2015-07-21	Control	H8	0.65	0.212
LBC261	2015-07-21	Control	A9	0.841	0.212
LBC261	2015-07-21	Control	B9	0.832	0.212
LBC261	2015-07-21	Control	C9	0.778	0.212
LBC261	2015-07-21	Control	D9	0.438	0.212
LBC261	2015-07-21	Control	E9	0.641	0.212
LBC261	2015-07-21	Control	F9	0.661	0.212
LBC261	2015-07-21	Control	G9	0.597	0.212
LBC261	2015-07-21	Control	H9	0.594	0.212
LBC261	2015-07-21	Control	A10	1.049	0.212
LBC261	2015-07-21	Control	B10	0.836	0.212
LBC261	2015-07-21	Control	C10	0.855	0.212
LBC261	2015-07-21	Control	D10	1.046	0.212
LBC261	2015-07-21	Control	E10	0.54	0.212
LBC261	2015-07-21	Control	F10	0.833	0.212
LBC261	2015-07-21	Control	G10	0.608	0.212
LBC261	2015-07-21	Control	H10	0.811	0.212
LBC261	2015-07-21	Control	A11	1.069	0.212
LBC261	2015-07-21	Control	B11	1.014	0.212
LBC261	2015-07-21	Control	C11	0.122	0.212
LBC261	2015-07-21	Control	D11	0.844	0.212
LBC261	2015-07-21	Control	E11	0.267	0.212
LBC261	2015-07-21	Control	F11	0.358	0.212
LBC261	2015-07-21	Control	G11	0.846	0.212
LBC261	2015-07-21	Control	H11	0.744	0.212
LBC261	2015-07-21	Control	A12	0.122	0.212
LBC261	2015-07-21	Control	B12	0.104	0.212
LBC261	2015-07-21	Control	C12	0.12	0.212
LBC261	2015-07-21	Control	D12	0.155	0.212
LBC261	2015-07-21	Control	E12	0.14	0.212
LBC261	2015-07-21	Control	F12	0.294	0.212
LBC261	2015-07-21	Control	G12	0.196	0.212
LBC261	2015-07-21	Control	H12	0.195	0.212
LBC262	2015-07-28	Control	A1	0.154	0.167
LBC262	2015-07-28	Control	B1	0.199	0.167
LBC262	2015-07-28	Control	C1	0.226	0.167
LBC262	2015-07-28	Control	D1	0.209	0.167
LBC262	2015-07-28	Control	E1	0.179	0.167
LBC262	2015-07-28	Control	F1	0.22	0.167
LBC262	2015-07-28	Control	G1	0.149	0.167
LBC262	2015-07-28	Control	H1	0.144	0.167
LBC262	2015-07-28	Control	A2	0.195	0.167
LBC262	2015-07-28	Control	B2	0.173	0.167
LBC262	2015-07-28	Control	C2	0.25	0.167
LBC262	2015-07-28	Control	D2	0.205	0.167
LBC262	2015-07-28	Control	E2	0.174	0.167
LBC262	2015-07-28	Control	F2	0.176	0.167
LBC262	2015-07-28	Control	G2	0.195	0.167
LBC262	2015-07-28	Control	H2	0.16	0.167
LBC262	2015-07-28	Control	A3	0.207	0.167
LBC262	2015-07-28	Control	B3	0.19	0.167
LBC262	2015-07-28	Control	C3	0.176	0.167
LBC262	2015-07-28	Control	D3	0.207	0.167
LBC262	2015-07-28	Control	E3	0.179	0.167
LBC262	2015-07-28	Control	F3	0.177	0.167
LBC262	2015-07-28	Control	G3	0.165	0.167
LBC262	2015-07-28	Control	H3	0.156	0.167
LBC262	2015-07-28	Control	A4	0.196	0.167
LBC262	2015-07-28	Control	B4	0.195	0.167
LBC262	2015-07-28	Control	C4	0.186	0.167
LBC262	2015-07-28	Control	D4	0.209	0.167
LBC262	2015-07-28	Control	E4	0.176	0.167
LBC262	2015-07-28	Control	F4	0.503	0.167
LBC262	2015-07-28	Control	G4	0.164	0.167
LBC262	2015-07-28	Control	H4	0.155	0.167
LBC262	2015-07-28	Control	A5	0.176	0.167
LBC262	2015-07-28	Control	B5	0.185	0.167
LBC262	2015-07-28	Control	C5	0.191	0.167
LBC262	2015-07-28	Control	D5	0.198	0.167
LBC262	2015-07-28	Control	E5	0.179	0.167
LBC262	2015-07-28	Control	F5	0.174	0.167
LBC262	2015-07-28	Control	G5	0.217	0.167
LBC262	2015-07-28	Control	H5	0.159	0.167
LBC262	2015-07-28	Control	A6	0.171	0.167
LBC262	2015-07-28	Control	B6	0.184	0.167
LBC262	2015-07-28	Control	C6	0.181	0.167
LBC262	2015-07-28	Control	D6	0.176	0.167
LBC262	2015-07-28	Control	E6	0.177	0.167
LBC262	2015-07-28	Control	F6	0.199	0.167
LBC262	2015-07-28	Control	G6	0.175	0.167
LBC262	2015-07-28	Control	H6	0.171	0.167
LBC262	2015-07-28	Control	A7	0.78	0.167
LBC262	2015-07-28	Control	B7	0.209	0.167
LBC262	2015-07-28	Control	C7	0.188	0.167
LBC262	2015-07-28	Control	D7	0.193	0.167
LBC262	2015-07-28	Control	E7	0.177	0.167
LBC262	2015-07-28	Control	F7	0.189	0.167
LBC262	2015-07-28	Control	G7	0.41	0.167
LBC262	2015-07-28	Control	H7	0.162	0.167
LBC262	2015-07-28	Control	A8	0.193	0.167
LBC262	2015-07-28	Control	B8	0.214	0.167
LBC262	2015-07-28	Control	C8	0.181	0.167
LBC262	2015-07-28	Control	D8	0.178	0.167
LBC262	2015-07-28	Control	E8	0.174	0.167
LBC262	2015-07-28	Control	F8	0.18	0.167
LBC262	2015-07-28	Control	G8	0.492	0.167
LBC262	2015-07-28	Control	H8	0.156	0.167
LBC262	2015-07-28	Control	A9	0.202	0.167
LBC262	2015-07-28	Control	B9	0.288	0.167
LBC262	2015-07-28	Control	C9	0.181	0.167
LBC262	2015-07-28	Control	D9	0.175	0.167
LBC262	2015-07-28	Control	E9	0.175	0.167
LBC262	2015-07-28	Control	F9	0.421	0.167
LBC262	2015-07-28	Control	G9	0.176	0.167
LBC262	2015-07-28	Control	H9	0.164	0.167
LBC262	2015-07-28	Control	A10	0.203	0.167
LBC262	2015-07-28	Control	B10	0.453	0.167
LBC262	2015-07-28	Control	C10	0.218	0.167
LBC262	2015-07-28	Control	D10	0.2	0.167
LBC262	2015-07-28	Control	E10	0.229	0.167
LBC262	2015-07-28	Control	F10	0.241	0.167
LBC262	2015-07-28	Control	G10	0.249	0.167
LBC262	2015-07-28	Control	H10	0.239	0.167
LBC262	2015-07-28	Control	A11	0.281	0.167
LBC262	2015-07-28	Control	B11	0.435	0.167
LBC262	2015-07-28	Control	C11	0.21	0.167
LBC262	2015-07-28	Control	D11	0.228	0.167
LBC262	2015-07-28	Control	E11	0.207	0.167
LBC262	2015-07-28	Control	F11	0.454	0.167
LBC262	2015-07-28	Control	G11	0.246	0.167
LBC262	2015-07-28	Control	H11	0.384	0.167
LBC262	2015-07-28	Control	A12	0.262	0.167
LBC262	2015-07-28	Control	B12	0.121	0.167
LBC262	2015-07-28	Control	C12	0.426	0.167
LBC262	2015-07-28	Control	D12	0.261	0.167
LBC262	2015-07-28	Control	E12	0.669	0.167
LBC262	2015-07-28	Control	F12	0.378	0.167
LBC262	2015-07-28	Control	G12	0.314	0.167
LBC262	2015-07-28	Control	H12	0.279	0.167
LBC245	2015-05-20	Control	A1	0.475	1.107
LBC245	2015-05-20	Control	B1	0.747	1.107
LBC245	2015-05-20	Control	C1	0.858	1.107
LBC245	2015-05-20	Control	D1	1.023	1.107
LBC245	2015-05-20	Control	E1	0.592	1.107
LBC245	2015-05-20	Control	F1	0.691	1.107
LBC245	2015-05-20	Control	G1	0.371	1.107
LBC245	2015-05-20	Control	H1	0.571	1.107
LBC245	2015-05-20	Control	A2	1.097	1.107
LBC245	2015-05-20	Control	B2	1.119	1.107
LBC245	2015-05-20	Control	C2	0.949	1.107
LBC245	2015-05-20	Control	D2	1.13	1.107
LBC245	2015-05-20	Control	E2	0.527	1.107
LBC245	2015-05-20	Control	F2	0.573	1.107
LBC245	2015-05-20	Control	G2	0.464	1.107
LBC245	2015-05-20	Control	H2	0.54	1.107
LBC245	2015-05-20	Control	A3	1.06	1.107
LBC245	2015-05-20	Control	B3	0.651	1.107
LBC245	2015-05-20	Control	C3	0.832	1.107
LBC245	2015-05-20	Control	D3	0.664	1.107
LBC245	2015-05-20	Control	E3	0.596	1.107
LBC245	2015-05-20	Control	F3	0.782	1.107
LBC245	2015-05-20	Control	G3	0.639	1.107
LBC245	2015-05-20	Control	H3	0.385	1.107
LBC245	2015-05-20	Control	A4	0.839	1.107
LBC245	2015-05-20	Control	B4	1.138	1.107
LBC245	2015-05-20	Control	C4	0.845	1.107
LBC245	2015-05-20	Control	D4	0.584	1.107
LBC245	2015-05-20	Control	E4	0.446	1.107
LBC245	2015-05-20	Control	F4	0.745	1.107
LBC245	2015-05-20	Control	G4	0.549	1.107
LBC245	2015-05-20	Control	H4	0.581	1.107
LBC245	2015-05-20	Control	A5	1.113	1.107
LBC245	2015-05-20	Control	B5	1.04	1.107
LBC245	2015-05-20	Control	C5	0.61	1.107
LBC245	2015-05-20	Control	D5	0.671	1.107
LBC245	2015-05-20	Control	E5	0.448	1.107
LBC245	2015-05-20	Control	F5	0.671	1.107
LBC245	2015-05-20	Control	G5	0.452	1.107
LBC245	2015-05-20	Control	H5	0.524	1.107
LBC245	2015-05-20	Control	A6	1.081	1.107
LBC245	2015-05-20	Control	B6	1.144	1.107
LBC245	2015-05-20	Control	C6	0.499	1.107
LBC245	2015-05-20	Control	D6	0.681	1.107
LBC245	2015-05-20	Control	E6	0.598	1.107
LBC245	2015-05-20	Control	F6	0.63	1.107
LBC245	2015-05-20	Control	G6	0.792	1.107
LBC245	2015-05-20	Control	H6	0.731	1.107
LBC245	2015-05-20	Control	A7	0.957	1.107
LBC245	2015-05-20	Control	B7	0.702	1.107
LBC245	2015-05-20	Control	C7	0.676	1.107
LBC245	2015-05-20	Control	D7	1.098	1.107
LBC245	2015-05-20	Control	E7	0.428	1.107
LBC245	2015-05-20	Control	F7	0.431	1.107
LBC245	2015-05-20	Control	G7	0.403	1.107
LBC245	2015-05-20	Control	H7	0.488	1.107
LBC245	2015-05-20	Control	A8	0.555	1.107
LBC245	2015-05-20	Control	B8	0.437	1.107
LBC245	2015-05-20	Control	C8	0.64	1.107
LBC245	2015-05-20	Control	D8	0.615	1.107
LBC245	2015-05-20	Control	E8	0.41	1.107
LBC245	2015-05-20	Control	F8	0.589	1.107
LBC245	2015-05-20	Control	G8	0.576	1.107
LBC245	2015-05-20	Control	H8	0.63	1.107
LBC245	2015-05-20	Control	A9	0.792	1.107
LBC245	2015-05-20	Control	B9	0.781	1.107
LBC245	2015-05-20	Control	C9	0.683	1.107
LBC245	2015-05-20	Control	D9	0.364	1.107
LBC245	2015-05-20	Control	E9	0.576	1.107
LBC245	2015-05-20	Control	F9	0.815	1.107
LBC245	2015-05-20	Control	G9	0.35	1.107
LBC245	2015-05-20	Control	H9	0.509	1.107
LBC245	2015-05-20	Control	A10	1.12	1.107
LBC245	2015-05-20	Control	B10	1.062	1.107
LBC245	2015-05-20	Control	C10	0.472	1.107
LBC245	2015-05-20	Control	D10	0.571	1.107
LBC245	2015-05-20	Control	E10	0.813	1.107
LBC245	2015-05-20	Control	F10	0.396	1.107
LBC245	2015-05-20	Control	G10	0.641	1.107
LBC245	2015-05-20	Control	H10	0.58	1.107
LBC245	2015-05-20	Control	A11	0.516	1.107
LBC245	2015-05-20	Control	B11	0.47	1.107
LBC245	2015-05-20	Control	C11	0.153	1.107
LBC245	2015-05-20	Control	D11	0.622	1.107
LBC245	2015-05-20	Control	E11	0.853	1.107
LBC245	2015-05-20	Control	F11	2.568	1.107
LBC245	2015-05-20	Control	G11	0.874	1.107
LBC245	2015-05-20	Control	H11	0.67	1.107
LBC245	2015-05-20	Control	A12	0.152	1.107
LBC245	2015-05-20	Control	B12	0.588	1.107
LBC245	2015-05-20	Control	C12	0.195	1.107
LBC245	2015-05-20	Control	D12	0.504	1.107
LBC245	2015-05-20	Control	E12	0.922	1.107
LBC245	2015-05-20	Control	F12	0.829	1.107
LBC245	2015-05-20	Control	G12	0.17	1.107
LBC245	2015-05-20	Control	H12	0.23	1.107
LBC268	2016-07-07	Control	A1	0.744	0.986
LBC268	2016-07-07	Control	B1	1.155	0.986
LBC268	2016-07-07	Control	C1	0.944	0.986
LBC268	2016-07-07	Control	D1	1.067	0.986
LBC268	2016-07-07	Control	E1	0.674	0.986
LBC268	2016-07-07	Control	F1	0.759	0.986
LBC268	2016-07-07	Control	G1	0.387	0.986
LBC268	2016-07-07	Control	H1	0.778	0.986
LBC268	2016-07-07	Control	A2	1.29	0.986
LBC268	2016-07-07	Control	B2	1.259	0.986
LBC268	2016-07-07	Control	C2	0.949	0.986
LBC268	2016-07-07	Control	D2	0.871	0.986
LBC268	2016-07-07	Control	E2	0.912	0.986
LBC268	2016-07-07	Control	F2	0.658	0.986
LBC268	2016-07-07	Control	G2	0.889	0.986
LBC268	2016-07-07	Control	H2	0.631	0.986
LBC268	2016-07-07	Control	A3	1.072	0.986
LBC268	2016-07-07	Control	B3	0.913	0.986
LBC268	2016-07-07	Control	C3	1.408	0.986
LBC268	2016-07-07	Control	D3	0.612	0.986
LBC268	2016-07-07	Control	E3	0.602	0.986
LBC268	2016-07-07	Control	F3	0.729	0.986
LBC268	2016-07-07	Control	G3	0.711	0.986
LBC268	2016-07-07	Control	H3	0.62	0.986
LBC268	2016-07-07	Control	A4	0.941	0.986
LBC268	2016-07-07	Control	B4	1.137	0.986
LBC268	2016-07-07	Control	C4	0.977	0.986
LBC268	2016-07-07	Control	D4	0.605	0.986
LBC268	2016-07-07	Control	E4	0.658	0.986
LBC268	2016-07-07	Control	F4	0.834	0.986
LBC268	2016-07-07	Control	G4	0.867	0.986
LBC268	2016-07-07	Control	H4	0.726	0.986
LBC268	2016-07-07	Control	A5	1.256	0.986
LBC268	2016-07-07	Control	B5	0.995	0.986
LBC268	2016-07-07	Control	C5	0.644	0.986
LBC268	2016-07-07	Control	D5	0.656	0.986
LBC268	2016-07-07	Control	E5	0.659	0.986
LBC268	2016-07-07	Control	F5	0.631	0.986
LBC268	2016-07-07	Control	G5	0.706	0.986
LBC268	2016-07-07	Control	H5	0.561	0.986
LBC268	2016-07-07	Control	A6	1.473	0.986
LBC268	2016-07-07	Control	B6	0.943	0.986
LBC268	2016-07-07	Control	C6	0.69	0.986
LBC268	2016-07-07	Control	D6	0.869	0.986
LBC268	2016-07-07	Control	E6	0.68	0.986
LBC268	2016-07-07	Control	F6	0.691	0.986
LBC268	2016-07-07	Control	G6	0.745	0.986
LBC268	2016-07-07	Control	H6	0.684	0.986
LBC268	2016-07-07	Control	A7	0.98	0.986
LBC268	2016-07-07	Control	B7	0.95	0.986
LBC268	2016-07-07	Control	C7	0.949	0.986
LBC268	2016-07-07	Control	D7	0.867	0.986
LBC268	2016-07-07	Control	E7	0.737	0.986
LBC268	2016-07-07	Control	F7	0.587	0.986
LBC268	2016-07-07	Control	G7	0.863	0.986
LBC268	2016-07-07	Control	H7	0.717	0.986
LBC268	2016-07-07	Control	A8	0.802	0.986
LBC268	2016-07-07	Control	B8	0.658	0.986
LBC268	2016-07-07	Control	C8	0.668	0.986
LBC268	2016-07-07	Control	D8	0.575	0.986
LBC268	2016-07-07	Control	E8	0.668	0.986
LBC268	2016-07-07	Control	F8	0.585	0.986
LBC268	2016-07-07	Control	G8	0.888	0.986
LBC268	2016-07-07	Control	H8	1.05	0.986
LBC268	2016-07-07	Control	A9	1.272	0.986
LBC268	2016-07-07	Control	B9	0.903	0.986
LBC268	2016-07-07	Control	C9	1.048	0.986
LBC268	2016-07-07	Control	D9	0.468	0.986
LBC268	2016-07-07	Control	E9	0.674	0.986
LBC268	2016-07-07	Control	F9	0.684	0.986
LBC268	2016-07-07	Control	G9	0.46	0.986
LBC268	2016-07-07	Control	H9	0.687	0.986
LBC268	2016-07-07	Control	A10	0.835	0.986
LBC268	2016-07-07	Control	B10	0.683	0.986
LBC268	2016-07-07	Control	C10	0.488	0.986
LBC268	2016-07-07	Control	D10	0.958	0.986
LBC268	2016-07-07	Control	E10	0.686	0.986
LBC268	2016-07-07	Control	F10	1.27	0.986
LBC268	2016-07-07	Control	G10	0.546	0.986
LBC268	2016-07-07	Control	H10	0.609	0.986
LBC268	2016-07-07	Control	A11	0.525	0.986
LBC268	2016-07-07	Control	B11	0.503	0.986
LBC268	2016-07-07	Control	C11	0.165	0.986
LBC268	2016-07-07	Control	D11	1.363	0.986
LBC268	2016-07-07	Control	E11	0.164	0.986
LBC268	2016-07-07	Control	F11	0.379	0.986
LBC268	2016-07-07	Control	G11	0.699	0.986
LBC268	2016-07-07	Control	H11	0.584	0.986
LBC268	2016-07-07	Control	A12	0.17	0.986
LBC268	2016-07-07	Control	B12	0.161	0.986
LBC268	2016-07-07	Control	C12	0.361	0.986
LBC268	2016-07-07	Control	D12	0.51	0.986
LBC268	2016-07-07	Control	E12	0.235	0.986
LBC268	2016-07-07	Control	F12	0.72	0.986
LBC268	2016-07-07	Control	G12	0.624	0.986
LBC268	2016-07-07	Control	H12	0.192	0.986
LBC269	2016-07-08	Control	A1	0.478	0.945
LBC269	2016-07-08	Control	B1	0.834	0.945
LBC269	2016-07-08	Control	C1	0.994	0.945
LBC269	2016-07-08	Control	D1	0.843	0.945
LBC269	2016-07-08	Control	E1	0.567	0.945
LBC269	2016-07-08	Control	F1	0.697	0.945
LBC269	2016-07-08	Control	G1	0.192	0.945
LBC269	2016-07-08	Control	H1	0.521	0.945
LBC269	2016-07-08	Control	A2	1.058	0.945
LBC269	2016-07-08	Control	B2	0.861	0.945
LBC269	2016-07-08	Control	C2	0.924	0.945
LBC269	2016-07-08	Control	D2	0.771	0.945
LBC269	2016-07-08	Control	E2	0.595	0.945
LBC269	2016-07-08	Control	F2	0.501	0.945
LBC269	2016-07-08	Control	G2	0.589	0.945
LBC269	2016-07-08	Control	H2	0.442	0.945
LBC269	2016-07-08	Control	A3	0.912	0.945
LBC269	2016-07-08	Control	B3	0.793	0.945
LBC269	2016-07-08	Control	C3	0.884	0.945
LBC269	2016-07-08	Control	D3	0.414	0.945
LBC269	2016-07-08	Control	E3	0.227	0.945
LBC269	2016-07-08	Control	F3	0.521	0.945
LBC269	2016-07-08	Control	G3	0.625	0.945
LBC269	2016-07-08	Control	H3	0.217	0.945
LBC269	2016-07-08	Control	A4	0.955	0.945
LBC269	2016-07-08	Control	B4	0.79	0.945
LBC269	2016-07-08	Control	C4	0.841	0.945
LBC269	2016-07-08	Control	D4	0.44	0.945
LBC269	2016-07-08	Control	E4	0.451	0.945
LBC269	2016-07-08	Control	F4	0.785	0.945
LBC269	2016-07-08	Control	G4	0.602	0.945
LBC269	2016-07-08	Control	H4	0.354	0.945
LBC269	2016-07-08	Control	A5	0.981	0.945
LBC269	2016-07-08	Control	B5	0.946	0.945
LBC269	2016-07-08	Control	C5	0.432	0.945
LBC269	2016-07-08	Control	D5	0.803	0.945
LBC269	2016-07-08	Control	E5	0.59	0.945
LBC269	2016-07-08	Control	F5	0.644	0.945
LBC269	2016-07-08	Control	G5	0.634	0.945
LBC269	2016-07-08	Control	H5	0.323	0.945
LBC269	2016-07-08	Control	A6	0.807	0.945
LBC269	2016-07-08	Control	B6	0.798	0.945
LBC269	2016-07-08	Control	C6	0.508	0.945
LBC269	2016-07-08	Control	D6	0.85	0.945
LBC269	2016-07-08	Control	E6	0.582	0.945
LBC269	2016-07-08	Control	F6	0.545	0.945
LBC269	2016-07-08	Control	G6	0.519	0.945
LBC269	2016-07-08	Control	H6	0.6	0.945
LBC269	2016-07-08	Control	A7	0.821	0.945
LBC269	2016-07-08	Control	B7	0.87	0.945
LBC269	2016-07-08	Control	C7	0.63	0.945
LBC269	2016-07-08	Control	D7	0.847	0.945
LBC269	2016-07-08	Control	E7	0.474	0.945
LBC269	2016-07-08	Control	F7	0.387	0.945
LBC269	2016-07-08	Control	G7	0.294	0.945
LBC269	2016-07-08	Control	H7	0.443	0.945
LBC269	2016-07-08	Control	A8	0.775	0.945
LBC269	2016-07-08	Control	B8	0.405	0.945
LBC269	2016-07-08	Control	C8	0.437	0.945
LBC269	2016-07-08	Control	D8	0.376	0.945
LBC269	2016-07-08	Control	E8	0.497	0.945
LBC269	2016-07-08	Control	F8	0.443	0.945
LBC269	2016-07-08	Control	G8	0.744	0.945
LBC269	2016-07-08	Control	H8	0.513	0.945
LBC269	2016-07-08	Control	A9	0.77	0.945
LBC269	2016-07-08	Control	B9	0.699	0.945
LBC269	2016-07-08	Control	C9	0.702	0.945
LBC269	2016-07-08	Control	D9	0.242	0.945
LBC269	2016-07-08	Control	E9	0.587	0.945
LBC269	2016-07-08	Control	F9	0.505	0.945
LBC269	2016-07-08	Control	G9	0.252	0.945
LBC269	2016-07-08	Control	H9	0.495	0.945
LBC269	2016-07-08	Control	A10	0.454	0.945
LBC269	2016-07-08	Control	B10	0.401	0.945
LBC269	2016-07-08	Control	C10	0.403	0.945
LBC269	2016-07-08	Control	D10	0.724	0.945
LBC269	2016-07-08	Control	E10	0.227	0.945
LBC269	2016-07-08	Control	F10	0.736	0.945
LBC269	2016-07-08	Control	G10	0.407	0.945
LBC269	2016-07-08	Control	H10	0.41	0.945
LBC269	2016-07-08	Control	A11	0.402	0.945
LBC269	2016-07-08	Control	B11	0.616	0.945
LBC269	2016-07-08	Control	C11	0.117	0.945
LBC269	2016-07-08	Control	D11	0.747	0.945
LBC269	2016-07-08	Control	E11	0.125	0.945
LBC269	2016-07-08	Control	F11	0.419	0.945
LBC269	2016-07-08	Control	G11	0.18	0.945
LBC269	2016-07-08	Control	H11	0.511	0.945
LBC269	2016-07-08	Control	A12	0.164	0.945
LBC269	2016-07-08	Control	B12	0.268	0.945
LBC269	2016-07-08	Control	C12	0.209	0.945
LBC269	2016-07-08	Control	D12	0.198	0.945
LBC269	2016-07-08	Control	E12	0.097	0.945
LBC269	2016-07-08	Control	F12	0.747	0.945
LBC269	2016-07-08	Control	G12	0.497	0.945
LBC269	2016-07-08	Control	H12	0.16	0.945
LBC270	2016-07-29	Control	A1	0.406	0.344
LBC270	2016-07-29	Control	B1	0.929	0.344
LBC270	2016-07-29	Control	C1	0.807	0.344
LBC270	2016-07-29	Control	D1	1.014	0.344
LBC270	2016-07-29	Control	E1	0.417	0.344
LBC270	2016-07-29	Control	F1	0.649	0.344
LBC270	2016-07-29	Control	G1	0.241	0.344
LBC270	2016-07-29	Control	H1	0.376	0.344
LBC270	2016-07-29	Control	A2	1.101	0.344
LBC270	2016-07-29	Control	B2	0.835	0.344
LBC270	2016-07-29	Control	C2	0.952	0.344
LBC270	2016-07-29	Control	D2	0.778	0.344
LBC270	2016-07-29	Control	E2	0.491	0.344
LBC270	2016-07-29	Control	F2	0.468	0.344
LBC270	2016-07-29	Control	G2	0.472	0.344
LBC270	2016-07-29	Control	H2	0.38	0.344
LBC270	2016-07-29	Control	A3	0.765	0.344
LBC270	2016-07-29	Control	B3	0.642	0.344
LBC270	2016-07-29	Control	C3	0.873	0.344
LBC270	2016-07-29	Control	D3	0.5	0.344
LBC270	2016-07-29	Control	E3	0.385	0.344
LBC270	2016-07-29	Control	F3	0.448	0.344
LBC270	2016-07-29	Control	G3	0.491	0.344
LBC270	2016-07-29	Control	H3	0.208	0.344
LBC270	2016-07-29	Control	A4	0.754	0.344
LBC270	2016-07-29	Control	B4	1.086	0.344
LBC270	2016-07-29	Control	C4	0.613	0.344
LBC270	2016-07-29	Control	D4	0.436	0.344
LBC270	2016-07-29	Control	E4	0.431	0.344
LBC270	2016-07-29	Control	F4	0.555	0.344
LBC270	2016-07-29	Control	G4	0.562	0.344
LBC270	2016-07-29	Control	H4	0.296	0.344
LBC270	2016-07-29	Control	A5	0.974	0.344
LBC270	2016-07-29	Control	B5	0.728	0.344
LBC270	2016-07-29	Control	C5	0.331	0.344
LBC270	2016-07-29	Control	D5	0.521	0.344
LBC270	2016-07-29	Control	E5	0.509	0.344
LBC270	2016-07-29	Control	F5	0.538	0.344
LBC270	2016-07-29	Control	G5	0.548	0.344
LBC270	2016-07-29	Control	H5	0.189	0.344
LBC270	2016-07-29	Control	A6	0.809	0.344
LBC270	2016-07-29	Control	B6	0.856	0.344
LBC270	2016-07-29	Control	C6	0.448	0.344
LBC270	2016-07-29	Control	D6	0.665	0.344
LBC270	2016-07-29	Control	E6	0.457	0.344
LBC270	2016-07-29	Control	F6	0.469	0.344
LBC270	2016-07-29	Control	G6	0.504	0.344
LBC270	2016-07-29	Control	H6	0.261	0.344
LBC270	2016-07-29	Control	A7	0.678	0.344
LBC270	2016-07-29	Control	B7	0.822	0.344
LBC270	2016-07-29	Control	C7	0.611	0.344
LBC270	2016-07-29	Control	D7	0.649	0.344
LBC270	2016-07-29	Control	E7	0.52	0.344
LBC270	2016-07-29	Control	F7	0.417	0.344
LBC270	2016-07-29	Control	G7	0.32	0.344
LBC270	2016-07-29	Control	H7	0.434	0.344
LBC270	2016-07-29	Control	A8	0.692	0.344
LBC270	2016-07-29	Control	B8	0.472	0.344
LBC270	2016-07-29	Control	C8	0.448	0.344
LBC270	2016-07-29	Control	D8	0.441	0.344
LBC270	2016-07-29	Control	E8	0.514	0.344
LBC270	2016-07-29	Control	F8	0.398	0.344
LBC270	2016-07-29	Control	G8	0.513	0.344
LBC270	2016-07-29	Control	H8	0.455	0.344
LBC270	2016-07-29	Control	A9	0.726	0.344
LBC270	2016-07-29	Control	B9	0.704	0.344
LBC270	2016-07-29	Control	C9	0.64	0.344
LBC270	2016-07-29	Control	D9	0.25	0.344
LBC270	2016-07-29	Control	E9	0.459	0.344
LBC270	2016-07-29	Control	F9	0.441	0.344
LBC270	2016-07-29	Control	G9	0.346	0.344
LBC270	2016-07-29	Control	H9	0.406	0.344
LBC270	2016-07-29	Control	A10	0.44	0.344
LBC270	2016-07-29	Control	B10	0.472	0.344
LBC270	2016-07-29	Control	C10	0.475	0.344
LBC270	2016-07-29	Control	D10	0.41	0.344
LBC270	2016-07-29	Control	E10	0.148	0.344
LBC270	2016-07-29	Control	F10	0.381	0.344
LBC270	2016-07-29	Control	G10	0.426	0.344
LBC270	2016-07-29	Control	H10	0.45	0.344
LBC270	2016-07-29	Control	A11	0.351	0.344
LBC270	2016-07-29	Control	B11	0.49	0.344
LBC270	2016-07-29	Control	C11	0.128	0.344
LBC270	2016-07-29	Control	D11	0.469	0.344
LBC270	2016-07-29	Control	E11	0.303	0.344
LBC270	2016-07-29	Control	F11	0.403	0.344
LBC270	2016-07-29	Control	G11	0.141	0.344
LBC270	2016-07-29	Control	H11	0.395	0.344
LBC270	2016-07-29	Control	A12	0.103	0.344
LBC270	2016-07-29	Control	B12	0.106	0.344
LBC270	2016-07-29	Control	C12	0.466	0.344
LBC270	2016-07-29	Control	D12	0.189	0.344
LBC270	2016-07-29	Control	E12	0.102	0.344
LBC270	2016-07-29	Control	F12	0.426	0.344
LBC270	2016-07-29	Control	G12	0.111	0.344
LBC270	2016-07-29	Control	H12	0.129	0.344

## Sheet: IFA only (blanks)
ID	Date of experiment	Wells	OD (Raw value)	OD600		Note: The total AWCD value from these 3 IFA-only plates (0.0768854) was used as the negative control and replaced the raw OD value for well A1 in all sputum and pure Pseudomonas culture plates.
Plate 1	2016-08-24	A1	0.055	-0.001
Plate 1	2016-08-24	B1	0.058	-0.001
Plate 1	2016-08-24	C1	0.056	-0.001
Plate 1	2016-08-24	D1	0.055	-0.001
Plate 1	2016-08-24	E1	0.059	-0.001
Plate 1	2016-08-24	F1	0.091	-0.001
Plate 1	2016-08-24	G1	0.055	-0.001
Plate 1	2016-08-24	H1	0.053	-0.001			AWCD	STDDEV
Plate 1	2016-08-24	A2	0.639	-0.001		Blank Plate 1	0.0776875	0.0717358
Plate 1	2016-08-24	B2	0.056	-0.001		Blank Plate 2	0.0762604	0.0657226
Plate 1	2016-08-24	C2	0.056	-0.001		Blank Plate 3	0.0767083	0.0714685
Plate 1	2016-08-24	D2	0.057	-0.001
Plate 1	2016-08-24	E2	0.055	-0.001		Average AWCD	0.0768854
Plate 1	2016-08-24	F2	0.058	-0.001		STDDEV	0.000729836
Plate 1	2016-08-24	G2	0.056	-0.001		CV	0.00949252
Plate 1	2016-08-24	H2	0.056	-0.001
Plate 1	2016-08-24	A3	0.057	-0.001
Plate 1	2016-08-24	B3	0.059	-0.001
Plate 1	2016-08-24	C3	0.055	-0.001
Plate 1	2016-08-24	D3	0.073	-0.001
Plate 1	2016-08-24	E3	0.054	-0.001
Plate 1	2016-08-24	F3	0.059	-0.001
Plate 1	2016-08-24	G3	0.055	-0.001
Plate 1	2016-08-24	H3	0.06	-0.001
Plate 1	2016-08-24	A4	0.057	-0.001
Plate 1	2016-08-24	B4	0.057	-0.001
Plate 1	2016-08-24	C4	0.057	-0.001
Plate 1	2016-08-24	D4	0.056	-0.001
Plate 1	2016-08-24	E4	0.056	-0.001
Plate 1	2016-08-24	F4	0.058	-0.001
Plate 1	2016-08-24	G4	0.055	-0.001
Plate 1	2016-08-24	H4	0.056	-0.001
Plate 1	2016-08-24	A5	0.059	-0.001
Plate 1	2016-08-24	B5	0.056	-0.001
Plate 1	2016-08-24	C5	0.055	-0.001
Plate 1	2016-08-24	D5	0.057	-0.001
Plate 1	2016-08-24	E5	0.055	-0.001
Plate 1	2016-08-24	F5	0.061	-0.001
Plate 1	2016-08-24	G5	0.055	-0.001
Plate 1	2016-08-24	H5	0.059	-0.001
Plate 1	2016-08-24	A6	0.061	-0.001
Plate 1	2016-08-24	B6	0.058	-0.001
Plate 1	2016-08-24	C6	0.06	-0.001
Plate 1	2016-08-24	D6	0.06	-0.001
Plate 1	2016-08-24	E6	0.056	-0.001
Plate 1	2016-08-24	F6	0.082	-0.001
Plate 1	2016-08-24	G6	0.056	-0.001
Plate 1	2016-08-24	H6	0.099	-0.001
Plate 1	2016-08-24	A7	0.057	-0.001
Plate 1	2016-08-24	B7	0.056	-0.001
Plate 1	2016-08-24	C7	0.059	-0.001
Plate 1	2016-08-24	D7	0.069	-0.001
Plate 1	2016-08-24	E7	0.058	-0.001
Plate 1	2016-08-24	F7	0.057	-0.001
Plate 1	2016-08-24	G7	0.06	-0.001
Plate 1	2016-08-24	H7	0.058	-0.001
Plate 1	2016-08-24	A8	0.056	-0.001
Plate 1	2016-08-24	B8	0.056	-0.001
Plate 1	2016-08-24	C8	0.058	-0.001
Plate 1	2016-08-24	D8	0.056	-0.001
Plate 1	2016-08-24	E8	0.055	-0.001
Plate 1	2016-08-24	F8	0.056	-0.001
Plate 1	2016-08-24	G8	0.058	-0.001
Plate 1	2016-08-24	H8	0.063	-0.001
Plate 1	2016-08-24	A9	0.057	-0.001
Plate 1	2016-08-24	B9	0.057	-0.001
Plate 1	2016-08-24	C9	0.064	-0.001
Plate 1	2016-08-24	D9	0.058	-0.001
Plate 1	2016-08-24	E9	0.054	-0.001
Plate 1	2016-08-24	F9	0.055	-0.001
Plate 1	2016-08-24	G9	0.056	-0.001
Plate 1	2016-08-24	H9	0.058	-0.001
Plate 1	2016-08-24	A10	0.099	-0.001
Plate 1	2016-08-24	B10	0.085	-0.001
Plate 1	2016-08-24	C10	0.085	-0.001
Plate 1	2016-08-24	D10	0.08	-0.001
Plate 1	2016-08-24	E10	0.097	-0.001
Plate 1	2016-08-24	F10	0.096	-0.001
Plate 1	2016-08-24	G10	0.088	-0.001
Plate 1	2016-08-24	H10	0.085	-0.001
Plate 1	2016-08-24	A11	0.101	-0.001
Plate 1	2016-08-24	B11	0.079	-0.001
Plate 1	2016-08-24	C11	0.082	-0.001
Plate 1	2016-08-24	D11	0.098	-0.001
Plate 1	2016-08-24	E11	0.083	-0.001
Plate 1	2016-08-24	F11	0.393	-0.001
Plate 1	2016-08-24	G11	0.074	-0.001
Plate 1	2016-08-24	H11	0.089	-0.001
Plate 1	2016-08-24	A12	0.084	-0.001
Plate 1	2016-08-24	B12	0.078	-0.001
Plate 1	2016-08-24	C12	0.083	-0.001
Plate 1	2016-08-24	D12	0.094	-0.001
Plate 1	2016-08-24	E12	0.124	-0.001
Plate 1	2016-08-24	F12	0.277	-0.001
Plate 1	2016-08-24	G12	0.097	-0.001
Plate 1	2016-08-24	H12	0.088	-0.001
Plate 2	2016-08-24	A1	0.054	-0.001
Plate 2	2016-08-24	B1	0.056	-0.001
Plate 2	2016-08-24	C1	0.056	-0.001
Plate 2	2016-08-24	D1	0.056	-0.001
Plate 2	2016-08-24	E1	0.061	-0.001
Plate 2	2016-08-24	F1	0.086	-0.001
Plate 2	2016-08-24	G1	0.055	-0.001
Plate 2	2016-08-24	H1	0.054	-0.001
Plate 2	2016-08-24	A2	0.537	-0.001
Plate 2	2016-08-24	B2	0.055	-0.001
Plate 2	2016-08-24	C2	0.056	-0.001
Plate 2	2016-08-24	D2	0.057	-0.001
Plate 2	2016-08-24	E2	0.054	-0.001
Plate 2	2016-08-24	F2	0.057	-0.001
Plate 2	2016-08-24	G2	0.055	-0.001
Plate 2	2016-08-24	H2	0.055	-0.001
Plate 2	2016-08-24	A3	0.056	-0.001
Plate 2	2016-08-24	B3	0.058	-0.001
Plate 2	2016-08-24	C3	0.056	-0.001
Plate 2	2016-08-24	D3	0.058	-0.001
Plate 2	2016-08-24	E3	0.054	-0.001
Plate 2	2016-08-24	F3	0.057	-0.001
Plate 2	2016-08-24	G3	0.054	-0.001
Plate 2	2016-08-24	H3	0.058	-0.001
Plate 2	2016-08-24	A4	0.057	-0.001
Plate 2	2016-08-24	B4	0.057	-0.001
Plate 2	2016-08-24	C4	0.058	-0.001
Plate 2	2016-08-24	D4	0.058	-0.001
Plate 2	2016-08-24	E4	0.054	-0.001
Plate 2	2016-08-24	F4	0.063	-0.001
Plate 2	2016-08-24	G4	0.056	-0.001
Plate 2	2016-08-24	H4	0.055	-0.001
Plate 2	2016-08-24	A5	0.058	-0.001
Plate 2	2016-08-24	B5	0.054	-0.001
Plate 2	2016-08-24	C5	0.056	-0.001
Plate 2	2016-08-24	D5	0.062	-0.001
Plate 2	2016-08-24	E5	0.056	-0.001
Plate 2	2016-08-24	F5	0.06	-0.001
Plate 2	2016-08-24	G5	0.056	-0.001
Plate 2	2016-08-24	H5	0.057	-0.001
Plate 2	2016-08-24	A6	0.06	-0.001
Plate 2	2016-08-24	B6	0.057	-0.001
Plate 2	2016-08-24	C6	0.06	-0.001
Plate 2	2016-08-24	D6	0.058	-0.001
Plate 2	2016-08-24	E6	0.056	-0.001
Plate 2	2016-08-24	F6	0.079	-0.001
Plate 2	2016-08-24	G6	0.057	-0.001
Plate 2	2016-08-24	H6	0.06	-0.001
Plate 2	2016-08-24	A7	0.057	-0.001
Plate 2	2016-08-24	B7	0.056	-0.001
Plate 2	2016-08-24	C7	0.061	-0.001
Plate 2	2016-08-24	D7	0.064	-0.001
Plate 2	2016-08-24	E7	0.058	-0.001
Plate 2	2016-08-24	F7	0.056	-0.001
Plate 2	2016-08-24	G7	0.056	-0.001
Plate 2	2016-08-24	H7	0.058	-0.001
Plate 2	2016-08-24	A8	0.056	-0.001
Plate 2	2016-08-24	B8	0.056	-0.001
Plate 2	2016-08-24	C8	0.058	-0.001
Plate 2	2016-08-24	D8	0.058	-0.001
Plate 2	2016-08-24	E8	0.055	-0.001
Plate 2	2016-08-24	F8	0.058	-0.001
Plate 2	2016-08-24	G8	0.056	-0.001
Plate 2	2016-08-24	H8	0.06	-0.001
Plate 2	2016-08-24	A9	0.057	-0.001
Plate 2	2016-08-24	B9	0.058	-0.001
Plate 2	2016-08-24	C9	0.054	-0.001
Plate 2	2016-08-24	D9	0.058	-0.001
Plate 2	2016-08-24	E9	0.057	-0.001
Plate 2	2016-08-24	F9	0.057	-0.001
Plate 2	2016-08-24	G9	0.055	-0.001
Plate 2	2016-08-24	H9	0.062	-0.001
Plate 2	2016-08-24	A10	0.089	-0.001
Plate 2	2016-08-24	B10	0.096	-0.001
Plate 2	2016-08-24	C10	0.093	-0.001
Plate 2	2016-08-24	D10	0.077	-0.001
Plate 2	2016-08-24	E10	0.101	-0.001
Plate 2	2016-08-24	F10	0.092	-0.001
Plate 2	2016-08-24	G10	0.091	-0.001
Plate 2	2016-08-24	H10	0.093	-0.001
Plate 2	2016-08-24	A11	0.092	-0.001
Plate 2	2016-08-24	B11	0.084	-0.001
Plate 2	2016-08-24	C11	0.081	-0.001
Plate 2	2016-08-24	D11	0.092	-0.001
Plate 2	2016-08-24	E11	0.084	-0.001
Plate 2	2016-08-24	F11	0.374	-0.001
Plate 2	2016-08-24	G11	0.08	-0.001
Plate 2	2016-08-24	H11	0.092	-0.001
Plate 2	2016-08-24	A12	0.092	-0.001
Plate 2	2016-08-24	B12	0.078	-0.001
Plate 2	2016-08-24	C12	0.08	-0.001
Plate 2	2016-08-24	D12	0.092	-0.001
Plate 2	2016-08-24	E12	0.088	-0.001
Plate 2	2016-08-24	F12	0.358	-0.001
Plate 2	2016-08-24	G12	0.088	-0.001
Plate 2	2016-08-24	H12	0.094	-0.001
Plate 3	2016-08-24	A1	0.054	0
Plate 3	2016-08-24	B1	0.057	0
Plate 3	2016-08-24	C1	0.055	0
Plate 3	2016-08-24	D1	0.054	0
Plate 3	2016-08-24	E1	0.059	0
Plate 3	2016-08-24	F1	0.09	0
Plate 3	2016-08-24	G1	0.054	0
Plate 3	2016-08-24	H1	0.053	0
Plate 3	2016-08-24	A2	0.54	0
Plate 3	2016-08-24	B2	0.054	0
Plate 3	2016-08-24	C2	0.054	0
Plate 3	2016-08-24	D2	0.055	0
Plate 3	2016-08-24	E2	0.055	0
Plate 3	2016-08-24	F2	0.056	0
Plate 3	2016-08-24	G2	0.053	0
Plate 3	2016-08-24	H2	0.054	0
Plate 3	2016-08-24	A3	0.065	0
Plate 3	2016-08-24	B3	0.056	0
Plate 3	2016-08-24	C3	0.055	0
Plate 3	2016-08-24	D3	0.06	0
Plate 3	2016-08-24	E3	0.054	0
Plate 3	2016-08-24	F3	0.059	0
Plate 3	2016-08-24	G3	0.054	0
Plate 3	2016-08-24	H3	0.055	0
Plate 3	2016-08-24	A4	0.055	0
Plate 3	2016-08-24	B4	0.056	0
Plate 3	2016-08-24	C4	0.056	0
Plate 3	2016-08-24	D4	0.056	0
Plate 3	2016-08-24	E4	0.053	0
Plate 3	2016-08-24	F4	0.055	0
Plate 3	2016-08-24	G4	0.054	0
Plate 3	2016-08-24	H4	0.054	0
Plate 3	2016-08-24	A5	0.055	0
Plate 3	2016-08-24	B5	0.055	0
Plate 3	2016-08-24	C5	0.055	0
Plate 3	2016-08-24	D5	0.056	0
Plate 3	2016-08-24	E5	0.054	0
Plate 3	2016-08-24	F5	0.062	0
Plate 3	2016-08-24	G5	0.054	0
Plate 3	2016-08-24	H5	0.057	0
Plate 3	2016-08-24	A6	0.065	0
Plate 3	2016-08-24	B6	0.054	0
Plate 3	2016-08-24	C6	0.06	0
Plate 3	2016-08-24	D6	0.059	0
Plate 3	2016-08-24	E6	0.055	0
Plate 3	2016-08-24	F6	0.084	0
Plate 3	2016-08-24	G6	0.055	0
Plate 3	2016-08-24	H6	0.109	0
Plate 3	2016-08-24	A7	0.055	0
Plate 3	2016-08-24	B7	0.055	0
Plate 3	2016-08-24	C7	0.058	0
Plate 3	2016-08-24	D7	0.068	0
Plate 3	2016-08-24	E7	0.055	0
Plate 3	2016-08-24	F7	0.056	0
Plate 3	2016-08-24	G7	0.054	0
Plate 3	2016-08-24	H7	0.058	0
Plate 3	2016-08-24	A8	0.055	0
Plate 3	2016-08-24	B8	0.055	0
Plate 3	2016-08-24	C8	0.057	0
Plate 3	2016-08-24	D8	0.056	0
Plate 3	2016-08-24	E8	0.055	0
Plate 3	2016-08-24	F8	0.054	0
Plate 3	2016-08-24	G8	0.055	0
Plate 3	2016-08-24	H8	0.06	0
Plate 3	2016-08-24	A9	0.054	0
Plate 3	2016-08-24	B9	0.055	0
Plate 3	2016-08-24	C9	0.055	0
Plate 3	2016-08-24	D9	0.055	0
Plate 3	2016-08-24	E9	0.055	0
Plate 3	2016-08-24	F9	0.055	0
Plate 3	2016-08-24	G9	0.054	0
Plate 3	2016-08-24	H9	0.056	0
Plate 3	2016-08-24	A10	0.084	0
Plate 3	2016-08-24	B10	0.086	0
Plate 3	2016-08-24	C10	0.085	0
Plate 3	2016-08-24	D10	0.073	0
Plate 3	2016-08-24	E10	0.088	0
Plate 3	2016-08-24	F10	0.098	0
Plate 3	2016-08-24	G10	0.085	0
Plate 3	2016-08-24	H10	0.091	0
Plate 3	2016-08-24	A11	0.085	0
Plate 3	2016-08-24	B11	0.088	0
Plate 3	2016-08-24	C11	0.08	0
Plate 3	2016-08-24	D11	0.092	0
Plate 3	2016-08-24	E11	0.078	0
Plate 3	2016-08-24	F11	0.414	0
Plate 3	2016-08-24	G11	0.079	0
Plate 3	2016-08-24	H11	0.087	0
Plate 3	2016-08-24	A12	0.082	0
Plate 3	2016-08-24	B12	0.077	0
Plate 3	2016-08-24	C12	0.095	0
Plate 3	2016-08-24	D12	0.099	0
Plate 3	2016-08-24	E12	0.077	0
Plate 3	2016-08-24	F12	0.427	0
Plate 3	2016-08-24	G12	0.094	0
Plate 3	2016-08-24	H12	0.092	0

## Sheet: pure PA cultures
ID	Date of experiment	Wells	OD (Raw value)	Concentration (CFU/mL)	OD600
A-0.1X	2016-11-17	A1	0.174	10000000	0.015
A-0.1X	2016-11-17	B1	0.172	10000000	0.015
A-0.1X	2016-11-17	C1	0.667	10000000	0.015
A-0.1X	2016-11-17	D1	0.172	10000000	0.015
A-0.1X	2016-11-17	E1	0.23	10000000	0.015
A-0.1X	2016-11-17	F1	0.248	10000000	0.015
A-0.1X	2016-11-17	G1	0.759	10000000	0.015
A-0.1X	2016-11-17	H1	0.467	10000000	0.015
A-0.1X	2016-11-17	A2	0.673	10000000	0.015
A-0.1X	2016-11-17	B2	0.175	10000000	0.015
A-0.1X	2016-11-17	C2	0.241	10000000	0.015
A-0.1X	2016-11-17	D2	0.203	10000000	0.015
A-0.1X	2016-11-17	E2	0.232	10000000	0.015
A-0.1X	2016-11-17	F2	0.293	10000000	0.015
A-0.1X	2016-11-17	G2	0.222	10000000	0.015
A-0.1X	2016-11-17	H2	0.31	10000000	0.015
A-0.1X	2016-11-17	A3	0.167	10000000	0.015
A-0.1X	2016-11-17	B3	0.206	10000000	0.015
A-0.1X	2016-11-17	C3	0.288	10000000	0.015
A-0.1X	2016-11-17	D3	0.186	10000000	0.015
A-0.1X	2016-11-17	E3	0.297	10000000	0.015
A-0.1X	2016-11-17	F3	0.25	10000000	0.015
A-0.1X	2016-11-17	G3	0.222	10000000	0.015
A-0.1X	2016-11-17	H3	0.174	10000000	0.015
A-0.1X	2016-11-17	A4	0.174	10000000	0.015
A-0.1X	2016-11-17	B4	0.18	10000000	0.015
A-0.1X	2016-11-17	C4	0.237	10000000	0.015
A-0.1X	2016-11-17	D4	0.186	10000000	0.015
A-0.1X	2016-11-17	E4	0.504	10000000	0.015
A-0.1X	2016-11-17	F4	0.606	10000000	0.015
A-0.1X	2016-11-17	G4	0.846	10000000	0.015
A-0.1X	2016-11-17	H4	0.567	10000000	0.015
A-0.1X	2016-11-17	A5	0.176	10000000	0.015
A-0.1X	2016-11-17	B5	0.169	10000000	0.015
A-0.1X	2016-11-17	C5	0.216	10000000	0.015
A-0.1X	2016-11-17	D5	0.32	10000000	0.015
A-0.1X	2016-11-17	E5	0.433	10000000	0.015
A-0.1X	2016-11-17	F5	0.258	10000000	0.015
A-0.1X	2016-11-17	G5	1.057	10000000	0.015
A-0.1X	2016-11-17	H5	0.153	10000000	0.015
A-0.1X	2016-11-17	A6	0.213	10000000	0.015
A-0.1X	2016-11-17	B6	0.219	10000000	0.015
A-0.1X	2016-11-17	C6	0.294	10000000	0.015
A-0.1X	2016-11-17	D6	0.176	10000000	0.015
A-0.1X	2016-11-17	E6	0.604	10000000	0.015
A-0.1X	2016-11-17	F6	0.352	10000000	0.015
A-0.1X	2016-11-17	G6	0.64	10000000	0.015
A-0.1X	2016-11-17	H6	0.253	10000000	0.015
A-0.1X	2016-11-17	A7	0.173	10000000	0.015
A-0.1X	2016-11-17	B7	0.203	10000000	0.015
A-0.1X	2016-11-17	C7	0.269	10000000	0.015
A-0.1X	2016-11-17	D7	0.289	10000000	0.015
A-0.1X	2016-11-17	E7	0.351	10000000	0.015
A-0.1X	2016-11-17	F7	0.191	10000000	0.015
A-0.1X	2016-11-17	G7	0.246	10000000	0.015
A-0.1X	2016-11-17	H7	0.406	10000000	0.015
A-0.1X	2016-11-17	A8	0.19	10000000	0.015
A-0.1X	2016-11-17	B8	0.181	10000000	0.015
A-0.1X	2016-11-17	C8	0.207	10000000	0.015
A-0.1X	2016-11-17	D8	0.173	10000000	0.015
A-0.1X	2016-11-17	E8	0.392	10000000	0.015
A-0.1X	2016-11-17	F8	0.444	10000000	0.015
A-0.1X	2016-11-17	G8	1.118	10000000	0.015
A-0.1X	2016-11-17	H8	0.499	10000000	0.015
A-0.1X	2016-11-17	A9	0.182	10000000	0.015
A-0.1X	2016-11-17	B9	0.183	10000000	0.015
A-0.1X	2016-11-17	C9	0.273	10000000	0.015
A-0.1X	2016-11-17	D9	0.199	10000000	0.015
A-0.1X	2016-11-17	E9	0.198	10000000	0.015
A-0.1X	2016-11-17	F9	0.204	10000000	0.015
A-0.1X	2016-11-17	G9	0.327	10000000	0.015
A-0.1X	2016-11-17	H9	0.19	10000000	0.015
A-0.1X	2016-11-17	A10	2.05	10000000	0.015
A-0.1X	2016-11-17	B10	1.881	10000000	0.015
A-0.1X	2016-11-17	C10	2.111	10000000	0.015
A-0.1X	2016-11-17	D10	1.605	10000000	0.015
A-0.1X	2016-11-17	E10	2.223	10000000	0.015
A-0.1X	2016-11-17	F10	2.112	10000000	0.015
A-0.1X	2016-11-17	G10	1.982	10000000	0.015
A-0.1X	2016-11-17	H10	0.129	10000000	0.015
A-0.1X	2016-11-17	A11	2.362	10000000	0.015
A-0.1X	2016-11-17	B11	0.961	10000000	0.015
A-0.1X	2016-11-17	C11	0.996	10000000	0.015
A-0.1X	2016-11-17	D11	2.118	10000000	0.015
A-0.1X	2016-11-17	E11	1.849	10000000	0.015
A-0.1X	2016-11-17	F11	2.983	10000000	0.015
A-0.1X	2016-11-17	G11	0.096	10000000	0.015
A-0.1X	2016-11-17	H11	0.087	10000000	0.015
A-0.1X	2016-11-17	A12	0.839	10000000	0.015
A-0.1X	2016-11-17	B12	0.123	10000000	0.015
A-0.1X	2016-11-17	C12	0.407	10000000	0.015
A-0.1X	2016-11-17	D12	1.716	10000000	0.015
A-0.1X	2016-11-17	E12	0.995	10000000	0.015
A-0.1X	2016-11-17	F12	2.597	10000000	0.015
A-0.1X	2016-11-17	G12	1.115	10000000	0.015
A-0.1X	2016-11-17	H12	0.106	10000000	0.015
A-0.5X	2016-11-17	A1	0.182	50000000	0.094
A-0.5X	2016-11-17	B1	0.199	50000000	0.094
A-0.5X	2016-11-17	C1	0.662	50000000	0.094
A-0.5X	2016-11-17	D1	0.185	50000000	0.094
A-0.5X	2016-11-17	E1	0.234	50000000	0.094
A-0.5X	2016-11-17	F1	0.281	50000000	0.094
A-0.5X	2016-11-17	G1	0.894	50000000	0.094
A-0.5X	2016-11-17	H1	0.462	50000000	0.094
A-0.5X	2016-11-17	A2	0.574	50000000	0.094
A-0.5X	2016-11-17	B2	0.181	50000000	0.094
A-0.5X	2016-11-17	C2	0.245	50000000	0.094
A-0.5X	2016-11-17	D2	0.43	50000000	0.094
A-0.5X	2016-11-17	E2	0.266	50000000	0.094
A-0.5X	2016-11-17	F2	0.281	50000000	0.094
A-0.5X	2016-11-17	G2	0.25	50000000	0.094
A-0.5X	2016-11-17	H2	0.671	50000000	0.094
A-0.5X	2016-11-17	A3	0.192	50000000	0.094
A-0.5X	2016-11-17	B3	0.211	50000000	0.094
A-0.5X	2016-11-17	C3	0.331	50000000	0.094
A-0.5X	2016-11-17	D3	0.213	50000000	0.094
A-0.5X	2016-11-17	E3	0.384	50000000	0.094
A-0.5X	2016-11-17	F3	0.24	50000000	0.094
A-0.5X	2016-11-17	G3	0.289	50000000	0.094
A-0.5X	2016-11-17	H3	0.155	50000000	0.094
A-0.5X	2016-11-17	A4	0.203	50000000	0.094
A-0.5X	2016-11-17	B4	0.181	50000000	0.094
A-0.5X	2016-11-17	C4	0.254	50000000	0.094
A-0.5X	2016-11-17	D4	0.173	50000000	0.094
A-0.5X	2016-11-17	E4	0.606	50000000	0.094
A-0.5X	2016-11-17	F4	0.87	50000000	0.094
A-0.5X	2016-11-17	G4	1.128	50000000	0.094
A-0.5X	2016-11-17	H4	0.532	50000000	0.094
A-0.5X	2016-11-17	A5	0.187	50000000	0.094
A-0.5X	2016-11-17	B5	0.168	50000000	0.094
A-0.5X	2016-11-17	C5	0.216	50000000	0.094
A-0.5X	2016-11-17	D5	0.331	50000000	0.094
A-0.5X	2016-11-17	E5	0.781	50000000	0.094
A-0.5X	2016-11-17	F5	0.246	50000000	0.094
A-0.5X	2016-11-17	G5	1.191	50000000	0.094
A-0.5X	2016-11-17	H5	0.163	50000000	0.094
A-0.5X	2016-11-17	A6	0.219	50000000	0.094
A-0.5X	2016-11-17	B6	0.282	50000000	0.094
A-0.5X	2016-11-17	C6	0.305	50000000	0.094
A-0.5X	2016-11-17	D6	0.167	50000000	0.094
A-0.5X	2016-11-17	E6	0.979	50000000	0.094
A-0.5X	2016-11-17	F6	0.368	50000000	0.094
A-0.5X	2016-11-17	G6	0.673	50000000	0.094
A-0.5X	2016-11-17	H6	0.261	50000000	0.094
A-0.5X	2016-11-17	A7	0.199	50000000	0.094
A-0.5X	2016-11-17	B7	0.21	50000000	0.094
A-0.5X	2016-11-17	C7	0.276	50000000	0.094
A-0.5X	2016-11-17	D7	0.306	50000000	0.094
A-0.5X	2016-11-17	E7	0.692	50000000	0.094
A-0.5X	2016-11-17	F7	0.187	50000000	0.094
A-0.5X	2016-11-17	G7	0.213	50000000	0.094
A-0.5X	2016-11-17	H7	0.601	50000000	0.094
A-0.5X	2016-11-17	A8	0.198	50000000	0.094
A-0.5X	2016-11-17	B8	0.206	50000000	0.094
A-0.5X	2016-11-17	C8	0.216	50000000	0.094
A-0.5X	2016-11-17	D8	0.17	50000000	0.094
A-0.5X	2016-11-17	E8	0.704	50000000	0.094
A-0.5X	2016-11-17	F8	0.622	50000000	0.094
A-0.5X	2016-11-17	G8	1.013	50000000	0.094
A-0.5X	2016-11-17	H8	0.49	50000000	0.094
A-0.5X	2016-11-17	A9	0.203	50000000	0.094
A-0.5X	2016-11-17	B9	0.179	50000000	0.094
A-0.5X	2016-11-17	C9	0.404	50000000	0.094
A-0.5X	2016-11-17	D9	0.22	50000000	0.094
A-0.5X	2016-11-17	E9	0.273	50000000	0.094
A-0.5X	2016-11-17	F9	0.208	50000000	0.094
A-0.5X	2016-11-17	G9	0.379	50000000	0.094
A-0.5X	2016-11-17	H9	0.174	50000000	0.094
A-0.5X	2016-11-17	A10	2.293	50000000	0.094
A-0.5X	2016-11-17	B10	2.092	50000000	0.094
A-0.5X	2016-11-17	C10	2.316	50000000	0.094
A-0.5X	2016-11-17	D10	1.933	50000000	0.094
A-0.5X	2016-11-17	E10	2.226	50000000	0.094
A-0.5X	2016-11-17	F10	2.324	50000000	0.094
A-0.5X	2016-11-17	G10	2.343	50000000	0.094
A-0.5X	2016-11-17	H10	0.303	50000000	0.094
A-0.5X	2016-11-17	A11	2.342	50000000	0.094
A-0.5X	2016-11-17	B11	1.162	50000000	0.094
A-0.5X	2016-11-17	C11	1.853	50000000	0.094
A-0.5X	2016-11-17	D11	2.214	50000000	0.094
A-0.5X	2016-11-17	E11	1.84	50000000	0.094
A-0.5X	2016-11-17	F11	3.153	50000000	0.094
A-0.5X	2016-11-17	G11	0.116	50000000	0.094
A-0.5X	2016-11-17	H11	0.095	50000000	0.094
A-0.5X	2016-11-17	A12	1.817	50000000	0.094
A-0.5X	2016-11-17	B12	0.157	50000000	0.094
A-0.5X	2016-11-17	C12	0.8	50000000	0.094
A-0.5X	2016-11-17	D12	2.241	50000000	0.094
A-0.5X	2016-11-17	E12	1.601	50000000	0.094
A-0.5X	2016-11-17	F12	2.733	50000000	0.094
A-0.5X	2016-11-17	G12	2.336	50000000	0.094
A-0.5X	2016-11-17	H12	0.155	50000000	0.094
A-1X	2016-11-17	A1	0.191	100000000	0.17
A-1X	2016-11-17	B1	0.191	100000000	0.17
A-1X	2016-11-17	C1	0.682	100000000	0.17
A-1X	2016-11-17	D1	0.189	100000000	0.17
A-1X	2016-11-17	E1	0.233	100000000	0.17
A-1X	2016-11-17	F1	0.311	100000000	0.17
A-1X	2016-11-17	G1	0.89	100000000	0.17
A-1X	2016-11-17	H1	0.48	100000000	0.17
A-1X	2016-11-17	A2	0.577	100000000	0.17
A-1X	2016-11-17	B2	0.163	100000000	0.17
A-1X	2016-11-17	C2	0.247	100000000	0.17
A-1X	2016-11-17	D2	0.451	100000000	0.17
A-1X	2016-11-17	E2	0.236	100000000	0.17
A-1X	2016-11-17	F2	0.243	100000000	0.17
A-1X	2016-11-17	G2	0.391	100000000	0.17
A-1X	2016-11-17	H2	0.63	100000000	0.17
A-1X	2016-11-17	A3	0.186	100000000	0.17
A-1X	2016-11-17	B3	0.205	100000000	0.17
A-1X	2016-11-17	C3	0.322	100000000	0.17
A-1X	2016-11-17	D3	0.223	100000000	0.17
A-1X	2016-11-17	E3	0.289	100000000	0.17
A-1X	2016-11-17	F3	0.238	100000000	0.17
A-1X	2016-11-17	G3	0.241	100000000	0.17
A-1X	2016-11-17	H3	0.233	100000000	0.17
A-1X	2016-11-17	A4	0.202	100000000	0.17
A-1X	2016-11-17	B4	0.184	100000000	0.17
A-1X	2016-11-17	C4	0.241	100000000	0.17
A-1X	2016-11-17	D4	0.167	100000000	0.17
A-1X	2016-11-17	E4	0.696	100000000	0.17
A-1X	2016-11-17	F4	0.893	100000000	0.17
A-1X	2016-11-17	G4	1.078	100000000	0.17
A-1X	2016-11-17	H4	0.491	100000000	0.17
A-1X	2016-11-17	A5	0.183	100000000	0.17
A-1X	2016-11-17	B5	0.177	100000000	0.17
A-1X	2016-11-17	C5	0.201	100000000	0.17
A-1X	2016-11-17	D5	0.331	100000000	0.17
A-1X	2016-11-17	E5	0.695	100000000	0.17
A-1X	2016-11-17	F5	0.233	100000000	0.17
A-1X	2016-11-17	G5	1.224	100000000	0.17
A-1X	2016-11-17	H5	0.157	100000000	0.17
A-1X	2016-11-17	A6	0.208	100000000	0.17
A-1X	2016-11-17	B6	0.336	100000000	0.17
A-1X	2016-11-17	C6	0.285	100000000	0.17
A-1X	2016-11-17	D6	0.182	100000000	0.17
A-1X	2016-11-17	E6	0.909	100000000	0.17
A-1X	2016-11-17	F6	0.361	100000000	0.17
A-1X	2016-11-17	G6	0.695	100000000	0.17
A-1X	2016-11-17	H6	0.223	100000000	0.17
A-1X	2016-11-17	A7	0.17	100000000	0.17
A-1X	2016-11-17	B7	0.202	100000000	0.17
A-1X	2016-11-17	C7	0.24	100000000	0.17
A-1X	2016-11-17	D7	0.301	100000000	0.17
A-1X	2016-11-17	E7	0.873	100000000	0.17
A-1X	2016-11-17	F7	0.176	100000000	0.17
A-1X	2016-11-17	G7	0.218	100000000	0.17
A-1X	2016-11-17	H7	0.588	100000000	0.17
A-1X	2016-11-17	A8	0.196	100000000	0.17
A-1X	2016-11-17	B8	0.163	100000000	0.17
A-1X	2016-11-17	C8	0.204	100000000	0.17
A-1X	2016-11-17	D8	0.168	100000000	0.17
A-1X	2016-11-17	E8	0.792	100000000	0.17
A-1X	2016-11-17	F8	0.922	100000000	0.17
A-1X	2016-11-17	G8	0.987	100000000	0.17
A-1X	2016-11-17	H8	0.518	100000000	0.17
A-1X	2016-11-17	A9	0.164	100000000	0.17
A-1X	2016-11-17	B9	0.161	100000000	0.17
A-1X	2016-11-17	C9	0.348	100000000	0.17
A-1X	2016-11-17	D9	0.221	100000000	0.17
A-1X	2016-11-17	E9	0.189	100000000	0.17
A-1X	2016-11-17	F9	0.183	100000000	0.17
A-1X	2016-11-17	G9	0.444	100000000	0.17
A-1X	2016-11-17	H9	0.179	100000000	0.17
A-1X	2016-11-17	A10	2.285	100000000	0.17
A-1X	2016-11-17	B10	2.162	100000000	0.17
A-1X	2016-11-17	C10	2.473	100000000	0.17
A-1X	2016-11-17	D10	2.003	100000000	0.17
A-1X	2016-11-17	E10	2.16	100000000	0.17
A-1X	2016-11-17	F10	2.347	100000000	0.17
A-1X	2016-11-17	G10	2.271	100000000	0.17
A-1X	2016-11-17	H10	0.328	100000000	0.17
A-1X	2016-11-17	A11	2.404	100000000	0.17
A-1X	2016-11-17	B11	1.098	100000000	0.17
A-1X	2016-11-17	C11	2.16	100000000	0.17
A-1X	2016-11-17	D11	2.293	100000000	0.17
A-1X	2016-11-17	E11	1.941	100000000	0.17
A-1X	2016-11-17	F11	3.197	100000000	0.17
A-1X	2016-11-17	G11	0.24	100000000	0.17
A-1X	2016-11-17	H11	0.101	100000000	0.17
A-1X	2016-11-17	A12	1.913	100000000	0.17
A-1X	2016-11-17	B12	0.228	100000000	0.17
A-1X	2016-11-17	C12	0.753	100000000	0.17
A-1X	2016-11-17	D12	2.276	100000000	0.17
A-1X	2016-11-17	E12	1.502	100000000	0.17
A-1X	2016-11-17	F12	2.806	100000000	0.17
A-1X	2016-11-17	G12	2.236	100000000	0.17
A-1X	2016-11-17	H12	0.196	100000000	0.17
A-2X	2016-11-17	A1	0.182	200000000	0.343
A-2X	2016-11-17	B1	0.18	200000000	0.343
A-2X	2016-11-17	C1	0.375	200000000	0.343
A-2X	2016-11-17	D1	0.218	200000000	0.343
A-2X	2016-11-17	E1	0.241	200000000	0.343
A-2X	2016-11-17	F1	0.24	200000000	0.343
A-2X	2016-11-17	G1	0.594	200000000	0.343
A-2X	2016-11-17	H1	0.489	200000000	0.343
A-2X	2016-11-17	A2	0.592	200000000	0.343
A-2X	2016-11-17	B2	0.182	200000000	0.343
A-2X	2016-11-17	C2	0.288	200000000	0.343
A-2X	2016-11-17	D2	0.356	200000000	0.343
A-2X	2016-11-17	E2	0.327	200000000	0.343
A-2X	2016-11-17	F2	0.289	200000000	0.343
A-2X	2016-11-17	G2	0.309	200000000	0.343
A-2X	2016-11-17	H2	0.78	200000000	0.343
A-2X	2016-11-17	A3	0.188	200000000	0.343
A-2X	2016-11-17	B3	0.297	200000000	0.343
A-2X	2016-11-17	C3	0.403	200000000	0.343
A-2X	2016-11-17	D3	0.218	200000000	0.343
A-2X	2016-11-17	E3	0.415	200000000	0.343
A-2X	2016-11-17	F3	0.283	200000000	0.343
A-2X	2016-11-17	G3	0.258	200000000	0.343
A-2X	2016-11-17	H3	0.204	200000000	0.343
A-2X	2016-11-17	A4	0.223	200000000	0.343
A-2X	2016-11-17	B4	0.211	200000000	0.343
A-2X	2016-11-17	C4	0.275	200000000	0.343
A-2X	2016-11-17	D4	0.198	200000000	0.343
A-2X	2016-11-17	E4	0.781	200000000	0.343
A-2X	2016-11-17	F4	0.787	200000000	0.343
A-2X	2016-11-17	G4	1.064	200000000	0.343
A-2X	2016-11-17	H4	0.555	200000000	0.343
A-2X	2016-11-17	A5	0.204	200000000	0.343
A-2X	2016-11-17	B5	0.175	200000000	0.343
A-2X	2016-11-17	C5	0.265	200000000	0.343
A-2X	2016-11-17	D5	0.348	200000000	0.343
A-2X	2016-11-17	E5	0.886	200000000	0.343
A-2X	2016-11-17	F5	0.4	200000000	0.343
A-2X	2016-11-17	G5	0.805	200000000	0.343
A-2X	2016-11-17	H5	0.223	200000000	0.343
A-2X	2016-11-17	A6	0.254	200000000	0.343
A-2X	2016-11-17	B6	0.312	200000000	0.343
A-2X	2016-11-17	C6	0.404	200000000	0.343
A-2X	2016-11-17	D6	0.181	200000000	0.343
A-2X	2016-11-17	E6	0.934	200000000	0.343
A-2X	2016-11-17	F6	0.571	200000000	0.343
A-2X	2016-11-17	G6	0.385	200000000	0.343
A-2X	2016-11-17	H6	0.213	200000000	0.343
A-2X	2016-11-17	A7	0.184	200000000	0.343
A-2X	2016-11-17	B7	0.291	200000000	0.343
A-2X	2016-11-17	C7	0.329	200000000	0.343
A-2X	2016-11-17	D7	0.394	200000000	0.343
A-2X	2016-11-17	E7	0.948	200000000	0.343
A-2X	2016-11-17	F7	0.19	200000000	0.343
A-2X	2016-11-17	G7	0.207	200000000	0.343
A-2X	2016-11-17	H7	0.524	200000000	0.343
A-2X	2016-11-17	A8	0.201	200000000	0.343
A-2X	2016-11-17	B8	0.191	200000000	0.343
A-2X	2016-11-17	C8	0.349	200000000	0.343
A-2X	2016-11-17	D8	0.173	200000000	0.343
A-2X	2016-11-17	E8	0.751	200000000	0.343
A-2X	2016-11-17	F8	0.755	200000000	0.343
A-2X	2016-11-17	G8	0.777	200000000	0.343
A-2X	2016-11-17	H8	0.492	200000000	0.343
A-2X	2016-11-17	A9	0.217	200000000	0.343
A-2X	2016-11-17	B9	0.196	200000000	0.343
A-2X	2016-11-17	C9	0.394	200000000	0.343
A-2X	2016-11-17	D9	0.221	200000000	0.343
A-2X	2016-11-17	E9	0.211	200000000	0.343
A-2X	2016-11-17	F9	0.215	200000000	0.343
A-2X	2016-11-17	G9	0.395	200000000	0.343
A-2X	2016-11-17	H9	0.252	200000000	0.343
A-2X	2016-11-17	A10	2.258	200000000	0.343
A-2X	2016-11-17	B10	2.154	200000000	0.343
A-2X	2016-11-17	C10	2.396	200000000	0.343
A-2X	2016-11-17	D10	1.993	200000000	0.343
A-2X	2016-11-17	E10	2.152	200000000	0.343
A-2X	2016-11-17	F10	2.263	200000000	0.343
A-2X	2016-11-17	G10	2.265	200000000	0.343
A-2X	2016-11-17	H10	0.719	200000000	0.343
A-2X	2016-11-17	A11	2.43	200000000	0.343
A-2X	2016-11-17	B11	1.294	200000000	0.343
A-2X	2016-11-17	C11	2.202	200000000	0.343
A-2X	2016-11-17	D11	2.237	200000000	0.343
A-2X	2016-11-17	E11	1.903	200000000	0.343
A-2X	2016-11-17	F11	3.2	200000000	0.343
A-2X	2016-11-17	G11	0.591	200000000	0.343
A-2X	2016-11-17	H11	1.062	200000000	0.343
A-2X	2016-11-17	A12	1.923	200000000	0.343
A-2X	2016-11-17	B12	0.296	200000000	0.343
A-2X	2016-11-17	C12	0.894	200000000	0.343
A-2X	2016-11-17	D12	2.273	200000000	0.343
A-2X	2016-11-17	E12	1.688	200000000	0.343
A-2X	2016-11-17	F12	2.698	200000000	0.343
A-2X	2016-11-17	G12	2.331	200000000	0.343
A-2X	2016-11-17	H12	0.204	200000000	0.343
B-0.1X	2017-02-02	A1	0.232	10000000	0.017
B-0.1X	2017-02-02	B1	0.189	10000000	0.017
B-0.1X	2017-02-02	C1	0.683	10000000	0.017
B-0.1X	2017-02-02	D1	0.204	10000000	0.017
B-0.1X	2017-02-02	E1	0.251	10000000	0.017
B-0.1X	2017-02-02	F1	0.285	10000000	0.017
B-0.1X	2017-02-02	G1	0.811	10000000	0.017
B-0.1X	2017-02-02	H1	0.488	10000000	0.017
B-0.1X	2017-02-02	A2	0.779	10000000	0.017
B-0.1X	2017-02-02	B2	0.206	10000000	0.017
B-0.1X	2017-02-02	C2	0.281	10000000	0.017
B-0.1X	2017-02-02	D2	0.358	10000000	0.017
B-0.1X	2017-02-02	E2	0.281	10000000	0.017
B-0.1X	2017-02-02	F2	0.229	10000000	0.017
B-0.1X	2017-02-02	G2	0.369	10000000	0.017
B-0.1X	2017-02-02	H2	0.674	10000000	0.017
B-0.1X	2017-02-02	A3	0.189	10000000	0.017
B-0.1X	2017-02-02	B3	0.223	10000000	0.017
B-0.1X	2017-02-02	C3	0.307	10000000	0.017
B-0.1X	2017-02-02	D3	0.193	10000000	0.017
B-0.1X	2017-02-02	E3	0.268	10000000	0.017
B-0.1X	2017-02-02	F3	0.275	10000000	0.017
B-0.1X	2017-02-02	G3	0.232	10000000	0.017
B-0.1X	2017-02-02	H3	0.137	10000000	0.017
B-0.1X	2017-02-02	A4	0.23	10000000	0.017
B-0.1X	2017-02-02	B4	0.203	10000000	0.017
B-0.1X	2017-02-02	C4	0.27	10000000	0.017
B-0.1X	2017-02-02	D4	0.196	10000000	0.017
B-0.1X	2017-02-02	E4	0.536	10000000	0.017
B-0.1X	2017-02-02	F4	0.712	10000000	0.017
B-0.1X	2017-02-02	G4	0.891	10000000	0.017
B-0.1X	2017-02-02	H4	0.569	10000000	0.017
B-0.1X	2017-02-02	A5	0.179	10000000	0.017
B-0.1X	2017-02-02	B5	0.196	10000000	0.017
B-0.1X	2017-02-02	C5	0.231	10000000	0.017
B-0.1X	2017-02-02	D5	0.332	10000000	0.017
B-0.1X	2017-02-02	E5	0.541	10000000	0.017
B-0.1X	2017-02-02	F5	0.272	10000000	0.017
B-0.1X	2017-02-02	G5	1.138	10000000	0.017
B-0.1X	2017-02-02	H5	0.134	10000000	0.017
B-0.1X	2017-02-02	A6	0.221	10000000	0.017
B-0.1X	2017-02-02	B6	0.234	10000000	0.017
B-0.1X	2017-02-02	C6	0.308	10000000	0.017
B-0.1X	2017-02-02	D6	0.18	10000000	0.017
B-0.1X	2017-02-02	E6	0.477	10000000	0.017
B-0.1X	2017-02-02	F6	0.345	10000000	0.017
B-0.1X	2017-02-02	G6	0.789	10000000	0.017
B-0.1X	2017-02-02	H6	0.32	10000000	0.017
B-0.1X	2017-02-02	A7	0.198	10000000	0.017
B-0.1X	2017-02-02	B7	0.216	10000000	0.017
B-0.1X	2017-02-02	C7	0.279	10000000	0.017
B-0.1X	2017-02-02	D7	0.316	10000000	0.017
B-0.1X	2017-02-02	E7	0.559	10000000	0.017
B-0.1X	2017-02-02	F7	0.213	10000000	0.017
B-0.1X	2017-02-02	G7	0.234	10000000	0.017
B-0.1X	2017-02-02	H7	0.334	10000000	0.017
B-0.1X	2017-02-02	A8	0.214	10000000	0.017
B-0.1X	2017-02-02	B8	0.206	10000000	0.017
B-0.1X	2017-02-02	C8	0.23	10000000	0.017
B-0.1X	2017-02-02	D8	0.183	10000000	0.017
B-0.1X	2017-02-02	E8	0.485	10000000	0.017
B-0.1X	2017-02-02	F8	0.671	10000000	0.017
B-0.1X	2017-02-02	G8	1.054	10000000	0.017
B-0.1X	2017-02-02	H8	0.516	10000000	0.017
B-0.1X	2017-02-02	A9	0.197	10000000	0.017
B-0.1X	2017-02-02	B9	0.202	10000000	0.017
B-0.1X	2017-02-02	C9	0.359	10000000	0.017
B-0.1X	2017-02-02	D9	0.255	10000000	0.017
B-0.1X	2017-02-02	E9	0.194	10000000	0.017
B-0.1X	2017-02-02	F9	0.216	10000000	0.017
B-0.1X	2017-02-02	G9	0.357	10000000	0.017
B-0.1X	2017-02-02	H9	0.232	10000000	0.017
B-0.1X	2017-02-02	A10	2.207	10000000	0.017
B-0.1X	2017-02-02	B10	2.208	10000000	0.017
B-0.1X	2017-02-02	C10	2.434	10000000	0.017
B-0.1X	2017-02-02	D10	1.904	10000000	0.017
B-0.1X	2017-02-02	E10	2.11	10000000	0.017
B-0.1X	2017-02-02	F10	2.202	10000000	0.017
B-0.1X	2017-02-02	G10	2.001	10000000	0.017
B-0.1X	2017-02-02	H10	0.16	10000000	0.017
B-0.1X	2017-02-02	A11	2.285	10000000	0.017
B-0.1X	2017-02-02	B11	1.108	10000000	0.017
B-0.1X	2017-02-02	C11	0.943	10000000	0.017
B-0.1X	2017-02-02	D11	2.176	10000000	0.017
B-0.1X	2017-02-02	E11	1.903	10000000	0.017
B-0.1X	2017-02-02	F11	3.172	10000000	0.017
B-0.1X	2017-02-02	G11	0.086	10000000	0.017
B-0.1X	2017-02-02	H11	0.088	10000000	0.017
B-0.1X	2017-02-02	A12	1.477	10000000	0.017
B-0.1X	2017-02-02	B12	0.101	10000000	0.017
B-0.1X	2017-02-02	C12	0.304	10000000	0.017
B-0.1X	2017-02-02	D12	2.2	10000000	0.017
B-0.1X	2017-02-02	E12	1.151	10000000	0.017
B-0.1X	2017-02-02	F12	2.692	10000000	0.017
B-0.1X	2017-02-02	G12	2.144	10000000	0.017
B-0.1X	2017-02-02	H12	0.098	10000000	0.017
B-0.5X	2017-02-02	A1	0.214	50000000	0.128
B-0.5X	2017-02-02	B1	0.214	50000000	0.128
B-0.5X	2017-02-02	C1	0.248	50000000	0.128
B-0.5X	2017-02-02	D1	0.242	50000000	0.128
B-0.5X	2017-02-02	E1	0.241	50000000	0.128
B-0.5X	2017-02-02	F1	0.288	50000000	0.128
B-0.5X	2017-02-02	G1	0.869	50000000	0.128
B-0.5X	2017-02-02	H1	0.681	50000000	0.128
B-0.5X	2017-02-02	A2	0.551	50000000	0.128
B-0.5X	2017-02-02	B2	0.173	50000000	0.128
B-0.5X	2017-02-02	C2	0.241	50000000	0.128
B-0.5X	2017-02-02	D2	0.445	50000000	0.128
B-0.5X	2017-02-02	E2	0.333	50000000	0.128
B-0.5X	2017-02-02	F2	0.252	50000000	0.128
B-0.5X	2017-02-02	G2	0.284	50000000	0.128
B-0.5X	2017-02-02	H2	0.784	50000000	0.128
B-0.5X	2017-02-02	A3	0.19	50000000	0.128
B-0.5X	2017-02-02	B3	0.199	50000000	0.128
B-0.5X	2017-02-02	C3	0.33	50000000	0.128
B-0.5X	2017-02-02	D3	0.212	50000000	0.128
B-0.5X	2017-02-02	E3	0.338	50000000	0.128
B-0.5X	2017-02-02	F3	0.242	50000000	0.128
B-0.5X	2017-02-02	G3	0.241	50000000	0.128
B-0.5X	2017-02-02	H3	0.137	50000000	0.128
B-0.5X	2017-02-02	A4	0.239	50000000	0.128
B-0.5X	2017-02-02	B4	0.185	50000000	0.128
B-0.5X	2017-02-02	C4	0.241	50000000	0.128
B-0.5X	2017-02-02	D4	0.176	50000000	0.128
B-0.5X	2017-02-02	E4	0.654	50000000	0.128
B-0.5X	2017-02-02	F4	0.896	50000000	0.128
B-0.5X	2017-02-02	G4	1.027	50000000	0.128
B-0.5X	2017-02-02	H4	0.628	50000000	0.128
B-0.5X	2017-02-02	A5	0.199	50000000	0.128
B-0.5X	2017-02-02	B5	0.187	50000000	0.128
B-0.5X	2017-02-02	C5	0.212	50000000	0.128
B-0.5X	2017-02-02	D5	0.367	50000000	0.128
B-0.5X	2017-02-02	E5	0.637	50000000	0.128
B-0.5X	2017-02-02	F5	0.26	50000000	0.128
B-0.5X	2017-02-02	G5	1.186	50000000	0.128
B-0.5X	2017-02-02	H5	0.139	50000000	0.128
B-0.5X	2017-02-02	A6	0.214	50000000	0.128
B-0.5X	2017-02-02	B6	0.314	50000000	0.128
B-0.5X	2017-02-02	C6	0.295	50000000	0.128
B-0.5X	2017-02-02	D6	0.202	50000000	0.128
B-0.5X	2017-02-02	E6	0.669	50000000	0.128
B-0.5X	2017-02-02	F6	0.341	50000000	0.128
B-0.5X	2017-02-02	G6	0.663	50000000	0.128
B-0.5X	2017-02-02	H6	0.29	50000000	0.128
B-0.5X	2017-02-02	A7	0.187	50000000	0.128
B-0.5X	2017-02-02	B7	0.209	50000000	0.128
B-0.5X	2017-02-02	C7	0.25	50000000	0.128
B-0.5X	2017-02-02	D7	0.304	50000000	0.128
B-0.5X	2017-02-02	E7	0.846	50000000	0.128
B-0.5X	2017-02-02	F7	0.202	50000000	0.128
B-0.5X	2017-02-02	G7	0.248	50000000	0.128
B-0.5X	2017-02-02	H7	0.501	50000000	0.128
B-0.5X	2017-02-02	A8	0.197	50000000	0.128
B-0.5X	2017-02-02	B8	0.169	50000000	0.128
B-0.5X	2017-02-02	C8	0.203	50000000	0.128
B-0.5X	2017-02-02	D8	0.183	50000000	0.128
B-0.5X	2017-02-02	E8	0.649	50000000	0.128
B-0.5X	2017-02-02	F8	0.869	50000000	0.128
B-0.5X	2017-02-02	G8	1.053	50000000	0.128
B-0.5X	2017-02-02	H8	0.509	50000000	0.128
B-0.5X	2017-02-02	A9	0.179	50000000	0.128
B-0.5X	2017-02-02	B9	0.17	50000000	0.128
B-0.5X	2017-02-02	C9	0.346	50000000	0.128
B-0.5X	2017-02-02	D9	0.274	50000000	0.128
B-0.5X	2017-02-02	E9	0.222	50000000	0.128
B-0.5X	2017-02-02	F9	0.202	50000000	0.128
B-0.5X	2017-02-02	G9	0.343	50000000	0.128
B-0.5X	2017-02-02	H9	0.229	50000000	0.128
B-0.5X	2017-02-02	A10	2.246	50000000	0.128
B-0.5X	2017-02-02	B10	2.227	50000000	0.128
B-0.5X	2017-02-02	C10	2.414	50000000	0.128
B-0.5X	2017-02-02	D10	2.013	50000000	0.128
B-0.5X	2017-02-02	E10	2.131	50000000	0.128
B-0.5X	2017-02-02	F10	2.281	50000000	0.128
B-0.5X	2017-02-02	G10	2.32	50000000	0.128
B-0.5X	2017-02-02	H10	0.351	50000000	0.128
B-0.5X	2017-02-02	A11	2.299	50000000	0.128
B-0.5X	2017-02-02	B11	1.237	50000000	0.128
B-0.5X	2017-02-02	C11	2.133	50000000	0.128
B-0.5X	2017-02-02	D11	2.248	50000000	0.128
B-0.5X	2017-02-02	E11	2	50000000	0.128
B-0.5X	2017-02-02	F11	3.208	50000000	0.128
B-0.5X	2017-02-02	G11	0.122	50000000	0.128
B-0.5X	2017-02-02	H11	0.103	50000000	0.128
B-0.5X	2017-02-02	A12	2.298	50000000	0.128
B-0.5X	2017-02-02	B12	0.179	50000000	0.128
B-0.5X	2017-02-02	C12	0.762	50000000	0.128
B-0.5X	2017-02-02	D12	2.238	50000000	0.128
B-0.5X	2017-02-02	E12	1.57	50000000	0.128
B-0.5X	2017-02-02	F12	2.844	50000000	0.128
B-0.5X	2017-02-02	G12	2.256	50000000	0.128
B-0.5X	2017-02-02	H12	0.17	50000000	0.128
B-1X	2017-02-02	A1	0.248	100000000	0.265
B-1X	2017-02-02	B1	0.192	100000000	0.265
B-1X	2017-02-02	C1	0.696	100000000	0.265
B-1X	2017-02-02	D1	0.21	100000000	0.265
B-1X	2017-02-02	E1	0.252	100000000	0.265
B-1X	2017-02-02	F1	0.287	100000000	0.265
B-1X	2017-02-02	G1	1.001	100000000	0.265
B-1X	2017-02-02	H1	0.547	100000000	0.265
B-1X	2017-02-02	A2	0.771	100000000	0.265
B-1X	2017-02-02	B2	0.184	100000000	0.265
B-1X	2017-02-02	C2	0.249	100000000	0.265
B-1X	2017-02-02	D2	0.536	100000000	0.265
B-1X	2017-02-02	E2	0.366	100000000	0.265
B-1X	2017-02-02	F2	0.21	100000000	0.265
B-1X	2017-02-02	G2	0.428	100000000	0.265
B-1X	2017-02-02	H2	1.079	100000000	0.265
B-1X	2017-02-02	A3	0.202	100000000	0.265
B-1X	2017-02-02	B3	0.216	100000000	0.265
B-1X	2017-02-02	C3	0.41	100000000	0.265
B-1X	2017-02-02	D3	0.225	100000000	0.265
B-1X	2017-02-02	E3	0.379	100000000	0.265
B-1X	2017-02-02	F3	0.235	100000000	0.265
B-1X	2017-02-02	G3	0.267	100000000	0.265
B-1X	2017-02-02	H3	0.183	100000000	0.265
B-1X	2017-02-02	A4	0.251	100000000	0.265
B-1X	2017-02-02	B4	0.193	100000000	0.265
B-1X	2017-02-02	C4	0.265	100000000	0.265
B-1X	2017-02-02	D4	0.19	100000000	0.265
B-1X	2017-02-02	E4	0.971	100000000	0.265
B-1X	2017-02-02	F4	0.968	100000000	0.265
B-1X	2017-02-02	G4	1.172	100000000	0.265
B-1X	2017-02-02	H4	0.728	100000000	0.265
B-1X	2017-02-02	A5	0.214	100000000	0.265
B-1X	2017-02-02	B5	0.18	100000000	0.265
B-1X	2017-02-02	C5	0.226	100000000	0.265
B-1X	2017-02-02	D5	0.41	100000000	0.265
B-1X	2017-02-02	E5	0.835	100000000	0.265
B-1X	2017-02-02	F5	0.267	100000000	0.265
B-1X	2017-02-02	G5	1.037	100000000	0.265
B-1X	2017-02-02	H5	0.159	100000000	0.265
B-1X	2017-02-02	A6	0.228	100000000	0.265
B-1X	2017-02-02	B6	0.379	100000000	0.265
B-1X	2017-02-02	C6	0.302	100000000	0.265
B-1X	2017-02-02	D6	0.18	100000000	0.265
B-1X	2017-02-02	E6	0.923	100000000	0.265
B-1X	2017-02-02	F6	0.369	100000000	0.265
B-1X	2017-02-02	G6	0.731	100000000	0.265
B-1X	2017-02-02	H6	0.316	100000000	0.265
B-1X	2017-02-02	A7	0.206	100000000	0.265
B-1X	2017-02-02	B7	0.219	100000000	0.265
B-1X	2017-02-02	C7	0.263	100000000	0.265
B-1X	2017-02-02	D7	0.32	100000000	0.265
B-1X	2017-02-02	E7	1.078	100000000	0.265
B-1X	2017-02-02	F7	0.207	100000000	0.265
B-1X	2017-02-02	G7	0.241	100000000	0.265
B-1X	2017-02-02	H7	0.567	100000000	0.265
B-1X	2017-02-02	A8	0.229	100000000	0.265
B-1X	2017-02-02	B8	0.221	100000000	0.265
B-1X	2017-02-02	C8	0.233	100000000	0.265
B-1X	2017-02-02	D8	0.179	100000000	0.265
B-1X	2017-02-02	E8	0.889	100000000	0.265
B-1X	2017-02-02	F8	1.13	100000000	0.265
B-1X	2017-02-02	G8	1.161	100000000	0.265
B-1X	2017-02-02	H8	0.582	100000000	0.265
B-1X	2017-02-02	A9	0.218	100000000	0.265
B-1X	2017-02-02	B9	0.19	100000000	0.265
B-1X	2017-02-02	C9	0.434	100000000	0.265
B-1X	2017-02-02	D9	0.289	100000000	0.265
B-1X	2017-02-02	E9	0.209	100000000	0.265
B-1X	2017-02-02	F9	0.213	100000000	0.265
B-1X	2017-02-02	G9	0.362	100000000	0.265
B-1X	2017-02-02	H9	0.263	100000000	0.265
B-1X	2017-02-02	A10	2.263	100000000	0.265
B-1X	2017-02-02	B10	2.183	100000000	0.265
B-1X	2017-02-02	C10	2.448	100000000	0.265
B-1X	2017-02-02	D10	1.973	100000000	0.265
B-1X	2017-02-02	E10	2.107	100000000	0.265
B-1X	2017-02-02	F10	2.251	100000000	0.265
B-1X	2017-02-02	G10	2.29	100000000	0.265
B-1X	2017-02-02	H10	0.541	100000000	0.265
B-1X	2017-02-02	A11	2.407	100000000	0.265
B-1X	2017-02-02	B11	1.387	100000000	0.265
B-1X	2017-02-02	C11	2.213	100000000	0.265
B-1X	2017-02-02	D11	2.25	100000000	0.265
B-1X	2017-02-02	E11	1.985	100000000	0.265
B-1X	2017-02-02	F11	3.184	100000000	0.265
B-1X	2017-02-02	G11	0.184	100000000	0.265
B-1X	2017-02-02	H11	0.126	100000000	0.265
B-1X	2017-02-02	A12	2.494	100000000	0.265
B-1X	2017-02-02	B12	0.179	100000000	0.265
B-1X	2017-02-02	C12	0.713	100000000	0.265
B-1X	2017-02-02	D12	2.251	100000000	0.265
B-1X	2017-02-02	E12	1.373	100000000	0.265
B-1X	2017-02-02	F12	2.848	100000000	0.265
B-1X	2017-02-02	G12	2.194	100000000	0.265
B-1X	2017-02-02	H12	0.21	100000000	0.265
B-2X	2017-02-02	A1	0.242	200000000	0.464
B-2X	2017-02-02	B1	0.241	200000000	0.464
B-2X	2017-02-02	C1	0.751	200000000	0.464
B-2X	2017-02-02	D1	0.243	200000000	0.464
B-2X	2017-02-02	E1	0.304	200000000	0.464
B-2X	2017-02-02	F1	0.334	200000000	0.464
B-2X	2017-02-02	G1	1.029	200000000	0.464
B-2X	2017-02-02	H1	0.66	200000000	0.464
B-2X	2017-02-02	A2	0.575	200000000	0.464
B-2X	2017-02-02	B2	0.212	200000000	0.464
B-2X	2017-02-02	C2	0.281	200000000	0.464
B-2X	2017-02-02	D2	0.66	200000000	0.464
B-2X	2017-02-02	E2	0.416	200000000	0.464
B-2X	2017-02-02	F2	0.322	200000000	0.464
B-2X	2017-02-02	G2	0.429	200000000	0.464
B-2X	2017-02-02	H2	1.202	200000000	0.464
B-2X	2017-02-02	A3	0.218	200000000	0.464
B-2X	2017-02-02	B3	0.253	200000000	0.464
B-2X	2017-02-02	C3	0.461	200000000	0.464
B-2X	2017-02-02	D3	0.232	200000000	0.464
B-2X	2017-02-02	E3	0.474	200000000	0.464
B-2X	2017-02-02	F3	0.291	200000000	0.464
B-2X	2017-02-02	G3	0.326	200000000	0.464
B-2X	2017-02-02	H3	0.178	200000000	0.464
B-2X	2017-02-02	A4	0.295	200000000	0.464
B-2X	2017-02-02	B4	0.228	200000000	0.464
B-2X	2017-02-02	C4	0.322	200000000	0.464
B-2X	2017-02-02	D4	0.221	200000000	0.464
B-2X	2017-02-02	E4	1.232	200000000	0.464
B-2X	2017-02-02	F4	1.285	200000000	0.464
B-2X	2017-02-02	G4	1.261	200000000	0.464
B-2X	2017-02-02	H4	0.892	200000000	0.464
B-2X	2017-02-02	A5	0.238	200000000	0.464
B-2X	2017-02-02	B5	0.205	200000000	0.464
B-2X	2017-02-02	C5	0.274	200000000	0.464
B-2X	2017-02-02	D5	0.549	200000000	0.464
B-2X	2017-02-02	E5	1.098	200000000	0.464
B-2X	2017-02-02	F5	0.311	200000000	0.464
B-2X	2017-02-02	G5	1.352	200000000	0.464
B-2X	2017-02-02	H5	0.183	200000000	0.464
B-2X	2017-02-02	A6	0.253	200000000	0.464
B-2X	2017-02-02	B6	0.393	200000000	0.464
B-2X	2017-02-02	C6	0.366	200000000	0.464
B-2X	2017-02-02	D6	0.222	200000000	0.464
B-2X	2017-02-02	E6	1.274	200000000	0.464
B-2X	2017-02-02	F6	0.426	200000000	0.464
B-2X	2017-02-02	G6	0.758	200000000	0.464
B-2X	2017-02-02	H6	0.299	200000000	0.464
B-2X	2017-02-02	A7	0.24	200000000	0.464
B-2X	2017-02-02	B7	0.247	200000000	0.464
B-2X	2017-02-02	C7	0.31	200000000	0.464
B-2X	2017-02-02	D7	0.378	200000000	0.464
B-2X	2017-02-02	E7	1.459	200000000	0.464
B-2X	2017-02-02	F7	0.237	200000000	0.464
B-2X	2017-02-02	G7	0.292	200000000	0.464
B-2X	2017-02-02	H7	0.784	200000000	0.464
B-2X	2017-02-02	A8	0.254	200000000	0.464
B-2X	2017-02-02	B8	0.246	200000000	0.464
B-2X	2017-02-02	C8	0.271	200000000	0.464
B-2X	2017-02-02	D8	0.211	200000000	0.464
B-2X	2017-02-02	E8	1.371	200000000	0.464
B-2X	2017-02-02	F8	1.328	200000000	0.464
B-2X	2017-02-02	G8	1.155	200000000	0.464
B-2X	2017-02-02	H8	0.724	200000000	0.464
B-2X	2017-02-02	A9	0.237	200000000	0.464
B-2X	2017-02-02	B9	0.235	200000000	0.464
B-2X	2017-02-02	C9	0.507	200000000	0.464
B-2X	2017-02-02	D9	0.326	200000000	0.464
B-2X	2017-02-02	E9	0.301	200000000	0.464
B-2X	2017-02-02	F9	0.232	200000000	0.464
B-2X	2017-02-02	G9	0.433	200000000	0.464
B-2X	2017-02-02	H9	0.314	200000000	0.464
B-2X	2017-02-02	A10	2.219	200000000	0.464
B-2X	2017-02-02	B10	2.221	200000000	0.464
B-2X	2017-02-02	C10	2.462	200000000	0.464
B-2X	2017-02-02	D10	2.09	200000000	0.464
B-2X	2017-02-02	E10	2.078	200000000	0.464
B-2X	2017-02-02	F10	2.217	200000000	0.464
B-2X	2017-02-02	G10	2.219	200000000	0.464
B-2X	2017-02-02	H10	0.83	200000000	0.464
B-2X	2017-02-02	A11	2.42	200000000	0.464
B-2X	2017-02-02	B11	1.535	200000000	0.464
B-2X	2017-02-02	C11	2.24	200000000	0.464
B-2X	2017-02-02	D11	2.245	200000000	0.464
B-2X	2017-02-02	E11	2.052	200000000	0.464
B-2X	2017-02-02	F11	3.23	200000000	0.464
B-2X	2017-02-02	G11	0.32	200000000	0.464
B-2X	2017-02-02	H11	0.129	200000000	0.464
B-2X	2017-02-02	A12	2.516	200000000	0.464
B-2X	2017-02-02	B12	0.286	200000000	0.464
B-2X	2017-02-02	C12	0.917	200000000	0.464
B-2X	2017-02-02	D12	2.229	200000000	0.464
B-2X	2017-02-02	E12	1.646	200000000	0.464
B-2X	2017-02-02	F12	2.861	200000000	0.464
B-2X	2017-02-02	G12	2.191	200000000	0.464
B-2X	2017-02-02	H12	0.48	200000000	0.464
C-0.1X	2017-04-19	A1	0.198	10000000	0.014
C-0.1X	2017-04-19	B1	0.216	10000000	0.014
C-0.1X	2017-04-19	C1	0.579	10000000	0.014
C-0.1X	2017-04-19	D1	0.193	10000000	0.014
C-0.1X	2017-04-19	E1	0.234	10000000	0.014
C-0.1X	2017-04-19	F1	0.308	10000000	0.014
C-0.1X	2017-04-19	G1	0.861	10000000	0.014
C-0.1X	2017-04-19	H1	0.456	10000000	0.014
C-0.1X	2017-04-19	A2	0.57	10000000	0.014
C-0.1X	2017-04-19	B2	0.174	10000000	0.014
C-0.1X	2017-04-19	C2	0.247	10000000	0.014
C-0.1X	2017-04-19	D2	0.355	10000000	0.014
C-0.1X	2017-04-19	E2	0.218	10000000	0.014
C-0.1X	2017-04-19	F2	0.312	10000000	0.014
C-0.1X	2017-04-19	G2	0.277	10000000	0.014
C-0.1X	2017-04-19	H2	0.447	10000000	0.014
C-0.1X	2017-04-19	A3	0.185	10000000	0.014
C-0.1X	2017-04-19	B3	0.229	10000000	0.014
C-0.1X	2017-04-19	C3	0.32	10000000	0.014
C-0.1X	2017-04-19	D3	0.232	10000000	0.014
C-0.1X	2017-04-19	E3	0.329	10000000	0.014
C-0.1X	2017-04-19	F3	0.279	10000000	0.014
C-0.1X	2017-04-19	G3	0.265	10000000	0.014
C-0.1X	2017-04-19	H3	0.177	10000000	0.014
C-0.1X	2017-04-19	A4	0.198	10000000	0.014
C-0.1X	2017-04-19	B4	0.193	10000000	0.014
C-0.1X	2017-04-19	C4	0.255	10000000	0.014
C-0.1X	2017-04-19	D4	0.181	10000000	0.014
C-0.1X	2017-04-19	E4	0.501	10000000	0.014
C-0.1X	2017-04-19	F4	0.825	10000000	0.014
C-0.1X	2017-04-19	G4	0.73	10000000	0.014
C-0.1X	2017-04-19	H4	0.421	10000000	0.014
C-0.1X	2017-04-19	A5	0.197	10000000	0.014
C-0.1X	2017-04-19	B5	0.184	10000000	0.014
C-0.1X	2017-04-19	C5	0.216	10000000	0.014
C-0.1X	2017-04-19	D5	0.293	10000000	0.014
C-0.1X	2017-04-19	E5	0.519	10000000	0.014
C-0.1X	2017-04-19	F5	0.265	10000000	0.014
C-0.1X	2017-04-19	G5	0.994	10000000	0.014
C-0.1X	2017-04-19	H5	0.154	10000000	0.014
C-0.1X	2017-04-19	A6	0.21	10000000	0.014
C-0.1X	2017-04-19	B6	0.284	10000000	0.014
C-0.1X	2017-04-19	C6	0.305	10000000	0.014
C-0.1X	2017-04-19	D6	0.193	10000000	0.014
C-0.1X	2017-04-19	E6	0.548	10000000	0.014
C-0.1X	2017-04-19	F6	0.355	10000000	0.014
C-0.1X	2017-04-19	G6	0.623	10000000	0.014
C-0.1X	2017-04-19	H6	0.259	10000000	0.014
C-0.1X	2017-04-19	A7	0.185	10000000	0.014
C-0.1X	2017-04-19	B7	0.227	10000000	0.014
C-0.1X	2017-04-19	C7	0.249	10000000	0.014
C-0.1X	2017-04-19	D7	0.327	10000000	0.014
C-0.1X	2017-04-19	E7	0.477	10000000	0.014
C-0.1X	2017-04-19	F7	0.2	10000000	0.014
C-0.1X	2017-04-19	G7	0.233	10000000	0.014
C-0.1X	2017-04-19	H7	0.547	10000000	0.014
C-0.1X	2017-04-19	A8	0.208	10000000	0.014
C-0.1X	2017-04-19	B8	0.16	10000000	0.014
C-0.1X	2017-04-19	C8	0.216	10000000	0.014
C-0.1X	2017-04-19	D8	0.178	10000000	0.014
C-0.1X	2017-04-19	E8	0.49	10000000	0.014
C-0.1X	2017-04-19	F8	0.642	10000000	0.014
C-0.1X	2017-04-19	G8	1.068	10000000	0.014
C-0.1X	2017-04-19	H8	0.531	10000000	0.014
C-0.1X	2017-04-19	A9	0.184	10000000	0.014
C-0.1X	2017-04-19	B9	0.176	10000000	0.014
C-0.1X	2017-04-19	C9	0.354	10000000	0.014
C-0.1X	2017-04-19	D9	0.236	10000000	0.014
C-0.1X	2017-04-19	E9	0.211	10000000	0.014
C-0.1X	2017-04-19	F9	0.201	10000000	0.014
C-0.1X	2017-04-19	G9	0.411	10000000	0.014
C-0.1X	2017-04-19	H9	0.225	10000000	0.014
C-0.1X	2017-04-19	A10	2.219	10000000	0.014
C-0.1X	2017-04-19	B10	2.01	10000000	0.014
C-0.1X	2017-04-19	C10	2.396	10000000	0.014
C-0.1X	2017-04-19	D10	1.858	10000000	0.014
C-0.1X	2017-04-19	E10	2.117	10000000	0.014
C-0.1X	2017-04-19	F10	2.241	10000000	0.014
C-0.1X	2017-04-19	G10	1.939	10000000	0.014
C-0.1X	2017-04-19	H10	0.148	10000000	0.014
C-0.1X	2017-04-19	A11	2.462	10000000	0.014
C-0.1X	2017-04-19	B11	1.234	10000000	0.014
C-0.1X	2017-04-19	C11	1.538	10000000	0.014
C-0.1X	2017-04-19	D11	2.23	10000000	0.014
C-0.1X	2017-04-19	E11	1.782	10000000	0.014
C-0.1X	2017-04-19	F11	3.122	10000000	0.014
C-0.1X	2017-04-19	G11	0.092	10000000	0.014
C-0.1X	2017-04-19	H11	0.095	10000000	0.014
C-0.1X	2017-04-19	A12	1.542	10000000	0.014
C-0.1X	2017-04-19	B12	0.152	10000000	0.014
C-0.1X	2017-04-19	C12	0.706	10000000	0.014
C-0.1X	2017-04-19	D12	2.014	10000000	0.014
C-0.1X	2017-04-19	E12	1.053	10000000	0.014
C-0.1X	2017-04-19	F12	2.621	10000000	0.014
C-0.1X	2017-04-19	G12	2.085	10000000	0.014
C-0.1X	2017-04-19	H12	0.107	10000000	0.014
C-0.5X	2017-04-19	A1	0.202	50000000	0.096
C-0.5X	2017-04-19	B1	0.201	50000000	0.096
C-0.5X	2017-04-19	C1	0.727	50000000	0.096
C-0.5X	2017-04-19	D1	0.2	50000000	0.096
C-0.5X	2017-04-19	E1	0.279	50000000	0.096
C-0.5X	2017-04-19	F1	0.297	50000000	0.096
C-0.5X	2017-04-19	G1	0.923	50000000	0.096
C-0.5X	2017-04-19	H1	0.464	50000000	0.096
C-0.5X	2017-04-19	A2	0.619	50000000	0.096
C-0.5X	2017-04-19	B2	0.173	50000000	0.096
C-0.5X	2017-04-19	C2	0.255	50000000	0.096
C-0.5X	2017-04-19	D2	0.569	50000000	0.096
C-0.5X	2017-04-19	E2	0.259	50000000	0.096
C-0.5X	2017-04-19	F2	0.268	50000000	0.096
C-0.5X	2017-04-19	G2	0.44	50000000	0.096
C-0.5X	2017-04-19	H2	0.772	50000000	0.096
C-0.5X	2017-04-19	A3	0.183	50000000	0.096
C-0.5X	2017-04-19	B3	0.256	50000000	0.096
C-0.5X	2017-04-19	C3	0.43	50000000	0.096
C-0.5X	2017-04-19	D3	0.247	50000000	0.096
C-0.5X	2017-04-19	E3	0.359	50000000	0.096
C-0.5X	2017-04-19	F3	0.269	50000000	0.096
C-0.5X	2017-04-19	G3	0.251	50000000	0.096
C-0.5X	2017-04-19	H3	0.189	50000000	0.096
C-0.5X	2017-04-19	A4	0.18	50000000	0.096
C-0.5X	2017-04-19	B4	0.199	50000000	0.096
C-0.5X	2017-04-19	C4	0.272	50000000	0.096
C-0.5X	2017-04-19	D4	0.181	50000000	0.096
C-0.5X	2017-04-19	E4	0.875	50000000	0.096
C-0.5X	2017-04-19	F4	0.994	50000000	0.096
C-0.5X	2017-04-19	G4	1.042	50000000	0.096
C-0.5X	2017-04-19	H4	0.576	50000000	0.096
C-0.5X	2017-04-19	A5	0.189	50000000	0.096
C-0.5X	2017-04-19	B5	0.182	50000000	0.096
C-0.5X	2017-04-19	C5	0.219	50000000	0.096
C-0.5X	2017-04-19	D5	0.428	50000000	0.096
C-0.5X	2017-04-19	E5	0.679	50000000	0.096
C-0.5X	2017-04-19	F5	0.273	50000000	0.096
C-0.5X	2017-04-19	G5	1.081	50000000	0.096
C-0.5X	2017-04-19	H5	0.16	50000000	0.096
C-0.5X	2017-04-19	A6	0.21	50000000	0.096
C-0.5X	2017-04-19	B6	0.4	50000000	0.096
C-0.5X	2017-04-19	C6	0.334	50000000	0.096
C-0.5X	2017-04-19	D6	0.208	50000000	0.096
C-0.5X	2017-04-19	E6	0.9	50000000	0.096
C-0.5X	2017-04-19	F6	0.411	50000000	0.096
C-0.5X	2017-04-19	G6	0.724	50000000	0.096
C-0.5X	2017-04-19	H6	0.302	50000000	0.096
C-0.5X	2017-04-19	A7	0.184	50000000	0.096
C-0.5X	2017-04-19	B7	0.223	50000000	0.096
C-0.5X	2017-04-19	C7	0.266	50000000	0.096
C-0.5X	2017-04-19	D7	0.35	50000000	0.096
C-0.5X	2017-04-19	E7	0.85	50000000	0.096
C-0.5X	2017-04-19	F7	0.202	50000000	0.096
C-0.5X	2017-04-19	G7	0.243	50000000	0.096
C-0.5X	2017-04-19	H7	0.635	50000000	0.096
C-0.5X	2017-04-19	A8	0.181	50000000	0.096
C-0.5X	2017-04-19	B8	0.172	50000000	0.096
C-0.5X	2017-04-19	C8	0.218	50000000	0.096
C-0.5X	2017-04-19	D8	0.178	50000000	0.096
C-0.5X	2017-04-19	E8	1.01	50000000	0.096
C-0.5X	2017-04-19	F8	1.028	50000000	0.096
C-0.5X	2017-04-19	G8	1.134	50000000	0.096
C-0.5X	2017-04-19	H8	0.628	50000000	0.096
C-0.5X	2017-04-19	A9	0.185	50000000	0.096
C-0.5X	2017-04-19	B9	0.176	50000000	0.096
C-0.5X	2017-04-19	C9	0.393	50000000	0.096
C-0.5X	2017-04-19	D9	0.27	50000000	0.096
C-0.5X	2017-04-19	E9	0.235	50000000	0.096
C-0.5X	2017-04-19	F9	0.206	50000000	0.096
C-0.5X	2017-04-19	G9	0.377	50000000	0.096
C-0.5X	2017-04-19	H9	0.217	50000000	0.096
C-0.5X	2017-04-19	A10	2.328	50000000	0.096
C-0.5X	2017-04-19	B10	2.249	50000000	0.096
C-0.5X	2017-04-19	C10	2.498	50000000	0.096
C-0.5X	2017-04-19	D10	2.004	50000000	0.096
C-0.5X	2017-04-19	E10	2.195	50000000	0.096
C-0.5X	2017-04-19	F10	2.318	50000000	0.096
C-0.5X	2017-04-19	G10	2.365	50000000	0.096
C-0.5X	2017-04-19	H10	0.383	50000000	0.096
C-0.5X	2017-04-19	A11	2.539	50000000	0.096
C-0.5X	2017-04-19	B11	1.246	50000000	0.096
C-0.5X	2017-04-19	C11	2.074	50000000	0.096
C-0.5X	2017-04-19	D11	2.281	50000000	0.096
C-0.5X	2017-04-19	E11	1.933	50000000	0.096
C-0.5X	2017-04-19	F11	3.204	50000000	0.096
C-0.5X	2017-04-19	G11	0.141	50000000	0.096
C-0.5X	2017-04-19	H11	0.099	50000000	0.096
C-0.5X	2017-04-19	A12	2.421	50000000	0.096
C-0.5X	2017-04-19	B12	0.276	50000000	0.096
C-0.5X	2017-04-19	C12	0.936	50000000	0.096
C-0.5X	2017-04-19	D12	2.242	50000000	0.096
C-0.5X	2017-04-19	E12	1.626	50000000	0.096
C-0.5X	2017-04-19	F12	2.738	50000000	0.096
C-0.5X	2017-04-19	G12	2.306	50000000	0.096
C-0.5X	2017-04-19	H12	0.218	50000000	0.096
C-1X	2017-04-19	A1	0.2	100000000	0.177
C-1X	2017-04-19	B1	0.199	100000000	0.177
C-1X	2017-04-19	C1	0.682	100000000	0.177
C-1X	2017-04-19	D1	0.199	100000000	0.177
C-1X	2017-04-19	E1	0.292	100000000	0.177
C-1X	2017-04-19	F1	0.324	100000000	0.177
C-1X	2017-04-19	G1	1.035	100000000	0.177
C-1X	2017-04-19	H1	0.504	100000000	0.177
C-1X	2017-04-19	A2	0.604	100000000	0.177
C-1X	2017-04-19	B2	0.184	100000000	0.177
C-1X	2017-04-19	C2	0.26	100000000	0.177
C-1X	2017-04-19	D2	0.553	100000000	0.177
C-1X	2017-04-19	E2	0.248	100000000	0.177
C-1X	2017-04-19	F2	0.276	100000000	0.177
C-1X	2017-04-19	G2	0.352	100000000	0.177
C-1X	2017-04-19	H2	0.718	100000000	0.177
C-1X	2017-04-19	A3	0.181	100000000	0.177
C-1X	2017-04-19	B3	0.213	100000000	0.177
C-1X	2017-04-19	C3	0.421	100000000	0.177
C-1X	2017-04-19	D3	0.247	100000000	0.177
C-1X	2017-04-19	E3	0.339	100000000	0.177
C-1X	2017-04-19	F3	0.278	100000000	0.177
C-1X	2017-04-19	G3	0.299	100000000	0.177
C-1X	2017-04-19	H3	0.209	100000000	0.177
C-1X	2017-04-19	A4	0.192	100000000	0.177
C-1X	2017-04-19	B4	0.191	100000000	0.177
C-1X	2017-04-19	C4	0.264	100000000	0.177
C-1X	2017-04-19	D4	0.177	100000000	0.177
C-1X	2017-04-19	E4	0.783	100000000	0.177
C-1X	2017-04-19	F4	0.914	100000000	0.177
C-1X	2017-04-19	G4	1.039	100000000	0.177
C-1X	2017-04-19	H4	0.579	100000000	0.177
C-1X	2017-04-19	A5	0.186	100000000	0.177
C-1X	2017-04-19	B5	0.193	100000000	0.177
C-1X	2017-04-19	C5	0.238	100000000	0.177
C-1X	2017-04-19	D5	0.417	100000000	0.177
C-1X	2017-04-19	E5	0.645	100000000	0.177
C-1X	2017-04-19	F5	0.267	100000000	0.177
C-1X	2017-04-19	G5	1.133	100000000	0.177
C-1X	2017-04-19	H5	0.171	100000000	0.177
C-1X	2017-04-19	A6	0.209	100000000	0.177
C-1X	2017-04-19	B6	0.417	100000000	0.177
C-1X	2017-04-19	C6	0.301	100000000	0.177
C-1X	2017-04-19	D6	0.194	100000000	0.177
C-1X	2017-04-19	E6	0.73	100000000	0.177
C-1X	2017-04-19	F6	0.394	100000000	0.177
C-1X	2017-04-19	G6	0.673	100000000	0.177
C-1X	2017-04-19	H6	0.265	100000000	0.177
C-1X	2017-04-19	A7	0.208	100000000	0.177
C-1X	2017-04-19	B7	0.22	100000000	0.177
C-1X	2017-04-19	C7	0.263	100000000	0.177
C-1X	2017-04-19	D7	0.356	100000000	0.177
C-1X	2017-04-19	E7	0.741	100000000	0.177
C-1X	2017-04-19	F7	0.21	100000000	0.177
C-1X	2017-04-19	G7	0.24	100000000	0.177
C-1X	2017-04-19	H7	0.584	100000000	0.177
C-1X	2017-04-19	A8	0.202	100000000	0.177
C-1X	2017-04-19	B8	0.175	100000000	0.177
C-1X	2017-04-19	C8	0.22	100000000	0.177
C-1X	2017-04-19	D8	0.178	100000000	0.177
C-1X	2017-04-19	E8	0.824	100000000	0.177
C-1X	2017-04-19	F8	0.978	100000000	0.177
C-1X	2017-04-19	G8	1.149	100000000	0.177
C-1X	2017-04-19	H8	0.611	100000000	0.177
C-1X	2017-04-19	A9	0.168	100000000	0.177
C-1X	2017-04-19	B9	0.182	100000000	0.177
C-1X	2017-04-19	C9	0.401	100000000	0.177
C-1X	2017-04-19	D9	0.236	100000000	0.177
C-1X	2017-04-19	E9	0.29	100000000	0.177
C-1X	2017-04-19	F9	0.218	100000000	0.177
C-1X	2017-04-19	G9	0.397	100000000	0.177
C-1X	2017-04-19	H9	0.245	100000000	0.177
C-1X	2017-04-19	A10	2.281	100000000	0.177
C-1X	2017-04-19	B10	2.237	100000000	0.177
C-1X	2017-04-19	C10	2.509	100000000	0.177
C-1X	2017-04-19	D10	2.01	100000000	0.177
C-1X	2017-04-19	E10	2.157	100000000	0.177
C-1X	2017-04-19	F10	2.276	100000000	0.177
C-1X	2017-04-19	G10	2.284	100000000	0.177
C-1X	2017-04-19	H10	0.585	100000000	0.177
C-1X	2017-04-19	A11	2.298	100000000	0.177
C-1X	2017-04-19	B11	1.231	100000000	0.177
C-1X	2017-04-19	C11	2.173	100000000	0.177
C-1X	2017-04-19	D11	2.256	100000000	0.177
C-1X	2017-04-19	E11	1.948	100000000	0.177
C-1X	2017-04-19	F11	3.108	100000000	0.177
C-1X	2017-04-19	G11	0.554	100000000	0.177
C-1X	2017-04-19	H11	0.109	100000000	0.177
C-1X	2017-04-19	A12	2.406	100000000	0.177
C-1X	2017-04-19	B12	0.205	100000000	0.177
C-1X	2017-04-19	C12	0.955	100000000	0.177
C-1X	2017-04-19	D12	2.313	100000000	0.177
C-1X	2017-04-19	E12	1.439	100000000	0.177
C-1X	2017-04-19	F12	2.745	100000000	0.177
C-1X	2017-04-19	G12	2.274	100000000	0.177
C-1X	2017-04-19	H12	0.283	100000000	0.177
C-2X	2017-04-19	A1	0.232	200000000	0.348
C-2X	2017-04-19	B1	0.195	200000000	0.348
C-2X	2017-04-19	C1	0.74	200000000	0.348
C-2X	2017-04-19	D1	0.202	200000000	0.348
C-2X	2017-04-19	E1	0.33	200000000	0.348
C-2X	2017-04-19	F1	0.326	200000000	0.348
C-2X	2017-04-19	G1	0.97	200000000	0.348
C-2X	2017-04-19	H1	0.732	200000000	0.348
C-2X	2017-04-19	A2	0.571	200000000	0.348
C-2X	2017-04-19	B2	0.188	200000000	0.348
C-2X	2017-04-19	C2	0.271	200000000	0.348
C-2X	2017-04-19	D2	0.537	200000000	0.348
C-2X	2017-04-19	E2	0.267	200000000	0.348
C-2X	2017-04-19	F2	0.284	200000000	0.348
C-2X	2017-04-19	G2	0.547	200000000	0.348
C-2X	2017-04-19	H2	0.732	200000000	0.348
C-2X	2017-04-19	A3	0.195	200000000	0.348
C-2X	2017-04-19	B3	0.234	200000000	0.348
C-2X	2017-04-19	C3	0.431	200000000	0.348
C-2X	2017-04-19	D3	0.232	200000000	0.348
C-2X	2017-04-19	E3	0.354	200000000	0.348
C-2X	2017-04-19	F3	0.252	200000000	0.348
C-2X	2017-04-19	G3	0.248	200000000	0.348
C-2X	2017-04-19	H3	0.2	200000000	0.348
C-2X	2017-04-19	A4	0.196	200000000	0.348
C-2X	2017-04-19	B4	0.199	200000000	0.348
C-2X	2017-04-19	C4	0.274	200000000	0.348
C-2X	2017-04-19	D4	0.185	200000000	0.348
C-2X	2017-04-19	E4	0.793	200000000	0.348
C-2X	2017-04-19	F4	1.022	200000000	0.348
C-2X	2017-04-19	G4	1.039	200000000	0.348
C-2X	2017-04-19	H4	0.686	200000000	0.348
C-2X	2017-04-19	A5	0.207	200000000	0.348
C-2X	2017-04-19	B5	0.204	200000000	0.348
C-2X	2017-04-19	C5	0.24	200000000	0.348
C-2X	2017-04-19	D5	0.456	200000000	0.348
C-2X	2017-04-19	E5	0.714	200000000	0.348
C-2X	2017-04-19	F5	0.27	200000000	0.348
C-2X	2017-04-19	G5	1.154	200000000	0.348
C-2X	2017-04-19	H5	0.192	200000000	0.348
C-2X	2017-04-19	A6	0.222	200000000	0.348
C-2X	2017-04-19	B6	0.489	200000000	0.348
C-2X	2017-04-19	C6	0.305	200000000	0.348
C-2X	2017-04-19	D6	0.202	200000000	0.348
C-2X	2017-04-19	E6	0.787	200000000	0.348
C-2X	2017-04-19	F6	0.42	200000000	0.348
C-2X	2017-04-19	G6	0.679	200000000	0.348
C-2X	2017-04-19	H6	0.268	200000000	0.348
C-2X	2017-04-19	A7	0.176	200000000	0.348
C-2X	2017-04-19	B7	0.227	200000000	0.348
C-2X	2017-04-19	C7	0.278	200000000	0.348
C-2X	2017-04-19	D7	0.377	200000000	0.348
C-2X	2017-04-19	E7	0.827	200000000	0.348
C-2X	2017-04-19	F7	0.22	200000000	0.348
C-2X	2017-04-19	G7	0.26	200000000	0.348
C-2X	2017-04-19	H7	0.567	200000000	0.348
C-2X	2017-04-19	A8	0.225	200000000	0.348
C-2X	2017-04-19	B8	0.188	200000000	0.348
C-2X	2017-04-19	C8	0.242	200000000	0.348
C-2X	2017-04-19	D8	0.172	200000000	0.348
C-2X	2017-04-19	E8	0.895	200000000	0.348
C-2X	2017-04-19	F8	1.006	200000000	0.348
C-2X	2017-04-19	G8	1.123	200000000	0.348
C-2X	2017-04-19	H8	0.636	200000000	0.348
C-2X	2017-04-19	A9	0.19	200000000	0.348
C-2X	2017-04-19	B9	0.187	200000000	0.348
C-2X	2017-04-19	C9	0.437	200000000	0.348
C-2X	2017-04-19	D9	0.247	200000000	0.348
C-2X	2017-04-19	E9	0.267	200000000	0.348
C-2X	2017-04-19	F9	0.21	200000000	0.348
C-2X	2017-04-19	G9	0.428	200000000	0.348
C-2X	2017-04-19	H9	0.251	200000000	0.348
C-2X	2017-04-19	A10	2.25	200000000	0.348
C-2X	2017-04-19	B10	2.215	200000000	0.348
C-2X	2017-04-19	C10	2.435	200000000	0.348
C-2X	2017-04-19	D10	2.052	200000000	0.348
C-2X	2017-04-19	E10	2.126	200000000	0.348
C-2X	2017-04-19	F10	2.277	200000000	0.348
C-2X	2017-04-19	G10	2.239	200000000	0.348
C-2X	2017-04-19	H10	0.861	200000000	0.348
C-2X	2017-04-19	A11	2.281	200000000	0.348
C-2X	2017-04-19	B11	1.419	200000000	0.348
C-2X	2017-04-19	C11	2.244	200000000	0.348
C-2X	2017-04-19	D11	2.262	200000000	0.348
C-2X	2017-04-19	E11	1.927	200000000	0.348
C-2X	2017-04-19	F11	3.053	200000000	0.348
C-2X	2017-04-19	G11	1.021	200000000	0.348
C-2X	2017-04-19	H11	0.2	200000000	0.348
C-2X	2017-04-19	A12	2.527	200000000	0.348
C-2X	2017-04-19	B12	0.389	200000000	0.348
C-2X	2017-04-19	C12	0.86	200000000	0.348
C-2X	2017-04-19	D12	2.236	200000000	0.348
C-2X	2017-04-19	E12	1.593	200000000	0.348
C-2X	2017-04-19	F12	2.828	200000000	0.348
C-2X	2017-04-19	G12	2.218	200000000	0.348
C-2X	2017-04-19	H12	0.301	200000000	0.348
D-0.1X	2017-04-19	A1	0.169	10000000	0.02
D-0.1X	2017-04-19	B1	0.177	10000000	0.02
D-0.1X	2017-04-19	C1	0.513	10000000	0.02
D-0.1X	2017-04-19	D1	0.196	10000000	0.02
D-0.1X	2017-04-19	E1	0.267	10000000	0.02
D-0.1X	2017-04-19	F1	0.295	10000000	0.02
D-0.1X	2017-04-19	G1	0.694	10000000	0.02
D-0.1X	2017-04-19	H1	0.463	10000000	0.02
D-0.1X	2017-04-19	A2	0.557	10000000	0.02
D-0.1X	2017-04-19	B2	0.163	10000000	0.02
D-0.1X	2017-04-19	C2	0.207	10000000	0.02
D-0.1X	2017-04-19	D2	0.247	10000000	0.02
D-0.1X	2017-04-19	E2	0.17	10000000	0.02
D-0.1X	2017-04-19	F2	0.252	10000000	0.02
D-0.1X	2017-04-19	G2	0.292	10000000	0.02
D-0.1X	2017-04-19	H2	0.453	10000000	0.02
D-0.1X	2017-04-19	A3	0.186	10000000	0.02
D-0.1X	2017-04-19	B3	0.198	10000000	0.02
D-0.1X	2017-04-19	C3	0.262	10000000	0.02
D-0.1X	2017-04-19	D3	0.185	10000000	0.02
D-0.1X	2017-04-19	E3	0.295	10000000	0.02
D-0.1X	2017-04-19	F3	0.227	10000000	0.02
D-0.1X	2017-04-19	G3	0.233	10000000	0.02
D-0.1X	2017-04-19	H3	0.195	10000000	0.02
D-0.1X	2017-04-19	A4	0.176	10000000	0.02
D-0.1X	2017-04-19	B4	0.18	10000000	0.02
D-0.1X	2017-04-19	C4	0.228	10000000	0.02
D-0.1X	2017-04-19	D4	0.164	10000000	0.02
D-0.1X	2017-04-19	E4	0.537	10000000	0.02
D-0.1X	2017-04-19	F4	0.566	10000000	0.02
D-0.1X	2017-04-19	G4	0.615	10000000	0.02
D-0.1X	2017-04-19	H4	0.366	10000000	0.02
D-0.1X	2017-04-19	A5	0.186	10000000	0.02
D-0.1X	2017-04-19	B5	0.177	10000000	0.02
D-0.1X	2017-04-19	C5	0.196	10000000	0.02
D-0.1X	2017-04-19	D5	0.295	10000000	0.02
D-0.1X	2017-04-19	E5	0.381	10000000	0.02
D-0.1X	2017-04-19	F5	0.266	10000000	0.02
D-0.1X	2017-04-19	G5	1.079	10000000	0.02
D-0.1X	2017-04-19	H5	0.184	10000000	0.02
D-0.1X	2017-04-19	A6	0.205	10000000	0.02
D-0.1X	2017-04-19	B6	0.377	10000000	0.02
D-0.1X	2017-04-19	C6	0.264	10000000	0.02
D-0.1X	2017-04-19	D6	0.174	10000000	0.02
D-0.1X	2017-04-19	E6	0.538	10000000	0.02
D-0.1X	2017-04-19	F6	0.312	10000000	0.02
D-0.1X	2017-04-19	G6	0.573	10000000	0.02
D-0.1X	2017-04-19	H6	0.304	10000000	0.02
D-0.1X	2017-04-19	A7	0.184	10000000	0.02
D-0.1X	2017-04-19	B7	0.223	10000000	0.02
D-0.1X	2017-04-19	C7	0.236	10000000	0.02
D-0.1X	2017-04-19	D7	0.296	10000000	0.02
D-0.1X	2017-04-19	E7	0.47	10000000	0.02
D-0.1X	2017-04-19	F7	0.219	10000000	0.02
D-0.1X	2017-04-19	G7	0.218	10000000	0.02
D-0.1X	2017-04-19	H7	0.55	10000000	0.02
D-0.1X	2017-04-19	A8	0.181	10000000	0.02
D-0.1X	2017-04-19	B8	0.16	10000000	0.02
D-0.1X	2017-04-19	C8	0.198	10000000	0.02
D-0.1X	2017-04-19	D8	0.179	10000000	0.02
D-0.1X	2017-04-19	E8	0.631	10000000	0.02
D-0.1X	2017-04-19	F8	0.739	10000000	0.02
D-0.1X	2017-04-19	G8	0.986	10000000	0.02
D-0.1X	2017-04-19	H8	0.413	10000000	0.02
D-0.1X	2017-04-19	A9	0.172	10000000	0.02
D-0.1X	2017-04-19	B9	0.169	10000000	0.02
D-0.1X	2017-04-19	C9	0.326	10000000	0.02
D-0.1X	2017-04-19	D9	0.205	10000000	0.02
D-0.1X	2017-04-19	E9	0.186	10000000	0.02
D-0.1X	2017-04-19	F9	0.218	10000000	0.02
D-0.1X	2017-04-19	G9	0.338	10000000	0.02
D-0.1X	2017-04-19	H9	0.21	10000000	0.02
D-0.1X	2017-04-19	A10	2.074	10000000	0.02
D-0.1X	2017-04-19	B10	1.786	10000000	0.02
D-0.1X	2017-04-19	C10	2.102	10000000	0.02
D-0.1X	2017-04-19	D10	1.855	10000000	0.02
D-0.1X	2017-04-19	E10	2.093	10000000	0.02
D-0.1X	2017-04-19	F10	2.458	10000000	0.02
D-0.1X	2017-04-19	G10	1.882	10000000	0.02
D-0.1X	2017-04-19	H10	0.219	10000000	0.02
D-0.1X	2017-04-19	A11	2.316	10000000	0.02
D-0.1X	2017-04-19	B11	1.293	10000000	0.02
D-0.1X	2017-04-19	C11	1.118	10000000	0.02
D-0.1X	2017-04-19	D11	2.12	10000000	0.02
D-0.1X	2017-04-19	E11	1.896	10000000	0.02
D-0.1X	2017-04-19	F11	3.226	10000000	0.02
D-0.1X	2017-04-19	G11	0.099	10000000	0.02
D-0.1X	2017-04-19	H11	0.095	10000000	0.02
D-0.1X	2017-04-19	A12	1.208	10000000	0.02
D-0.1X	2017-04-19	B12	0.258	10000000	0.02
D-0.1X	2017-04-19	C12	0.898	10000000	0.02
D-0.1X	2017-04-19	D12	1.268	10000000	0.02
D-0.1X	2017-04-19	E12	0.788	10000000	0.02
D-0.1X	2017-04-19	F12	2.624	10000000	0.02
D-0.1X	2017-04-19	G12	1.904	10000000	0.02
D-0.1X	2017-04-19	H12	0.164	10000000	0.02
D-0.5X	2017-04-19	A1	0.181	50000000	0.104
D-0.5X	2017-04-19	B1	0.168	50000000	0.104
D-0.5X	2017-04-19	C1	0.706	50000000	0.104
D-0.5X	2017-04-19	D1	0.193	50000000	0.104
D-0.5X	2017-04-19	E1	0.294	50000000	0.104
D-0.5X	2017-04-19	F1	0.304	50000000	0.104
D-0.5X	2017-04-19	G1	0.887	50000000	0.104
D-0.5X	2017-04-19	H1	0.652	50000000	0.104
D-0.5X	2017-04-19	A2	0.808	50000000	0.104
D-0.5X	2017-04-19	B2	0.165	50000000	0.104
D-0.5X	2017-04-19	C2	0.212	50000000	0.104
D-0.5X	2017-04-19	D2	0.287	50000000	0.104
D-0.5X	2017-04-19	E2	0.318	50000000	0.104
D-0.5X	2017-04-19	F2	0.245	50000000	0.104
D-0.5X	2017-04-19	G2	0.248	50000000	0.104
D-0.5X	2017-04-19	H2	0.705	50000000	0.104
D-0.5X	2017-04-19	A3	0.178	50000000	0.104
D-0.5X	2017-04-19	B3	0.212	50000000	0.104
D-0.5X	2017-04-19	C3	0.381	50000000	0.104
D-0.5X	2017-04-19	D3	0.22	50000000	0.104
D-0.5X	2017-04-19	E3	0.331	50000000	0.104
D-0.5X	2017-04-19	F3	0.268	50000000	0.104
D-0.5X	2017-04-19	G3	0.268	50000000	0.104
D-0.5X	2017-04-19	H3	0.199	50000000	0.104
D-0.5X	2017-04-19	A4	0.171	50000000	0.104
D-0.5X	2017-04-19	B4	0.194	50000000	0.104
D-0.5X	2017-04-19	C4	0.244	50000000	0.104
D-0.5X	2017-04-19	D4	0.17	50000000	0.104
D-0.5X	2017-04-19	E4	0.922	50000000	0.104
D-0.5X	2017-04-19	F4	0.866	50000000	0.104
D-0.5X	2017-04-19	G4	1.02	50000000	0.104
D-0.5X	2017-04-19	H4	0.588	50000000	0.104
D-0.5X	2017-04-19	A5	0.19	50000000	0.104
D-0.5X	2017-04-19	B5	0.174	50000000	0.104
D-0.5X	2017-04-19	C5	0.225	50000000	0.104
D-0.5X	2017-04-19	D5	0.39	50000000	0.104
D-0.5X	2017-04-19	E5	0.635	50000000	0.104
D-0.5X	2017-04-19	F5	0.265	50000000	0.104
D-0.5X	2017-04-19	G5	1.252	50000000	0.104
D-0.5X	2017-04-19	H5	0.177	50000000	0.104
D-0.5X	2017-04-19	A6	0.206	50000000	0.104
D-0.5X	2017-04-19	B6	0.391	50000000	0.104
D-0.5X	2017-04-19	C6	0.265	50000000	0.104
D-0.5X	2017-04-19	D6	0.199	50000000	0.104
D-0.5X	2017-04-19	E6	0.683	50000000	0.104
D-0.5X	2017-04-19	F6	0.347	50000000	0.104
D-0.5X	2017-04-19	G6	0.67	50000000	0.104
D-0.5X	2017-04-19	H6	0.348	50000000	0.104
D-0.5X	2017-04-19	A7	0.186	50000000	0.104
D-0.5X	2017-04-19	B7	0.219	50000000	0.104
D-0.5X	2017-04-19	C7	0.269	50000000	0.104
D-0.5X	2017-04-19	D7	0.342	50000000	0.104
D-0.5X	2017-04-19	E7	0.797	50000000	0.104
D-0.5X	2017-04-19	F7	0.226	50000000	0.104
D-0.5X	2017-04-19	G7	0.247	50000000	0.104
D-0.5X	2017-04-19	H7	0.586	50000000	0.104
D-0.5X	2017-04-19	A8	0.198	50000000	0.104
D-0.5X	2017-04-19	B8	0.183	50000000	0.104
D-0.5X	2017-04-19	C8	0.216	50000000	0.104
D-0.5X	2017-04-19	D8	0.165	50000000	0.104
D-0.5X	2017-04-19	E8	1.015	50000000	0.104
D-0.5X	2017-04-19	F8	1.105	50000000	0.104
D-0.5X	2017-04-19	G8	1.186	50000000	0.104
D-0.5X	2017-04-19	H8	0.688	50000000	0.104
D-0.5X	2017-04-19	A9	0.183	50000000	0.104
D-0.5X	2017-04-19	B9	0.191	50000000	0.104
D-0.5X	2017-04-19	C9	0.378	50000000	0.104
D-0.5X	2017-04-19	D9	0.233	50000000	0.104
D-0.5X	2017-04-19	E9	0.247	50000000	0.104
D-0.5X	2017-04-19	F9	0.204	50000000	0.104
D-0.5X	2017-04-19	G9	0.393	50000000	0.104
D-0.5X	2017-04-19	H9	0.238	50000000	0.104
D-0.5X	2017-04-19	A10	2.312	50000000	0.104
D-0.5X	2017-04-19	B10	2.167	50000000	0.104
D-0.5X	2017-04-19	C10	2.359	50000000	0.104
D-0.5X	2017-04-19	D10	1.935	50000000	0.104
D-0.5X	2017-04-19	E10	2.169	50000000	0.104
D-0.5X	2017-04-19	F10	2.315	50000000	0.104
D-0.5X	2017-04-19	G10	2.248	50000000	0.104
D-0.5X	2017-04-19	H10	0.443	50000000	0.104
D-0.5X	2017-04-19	A11	2.359	50000000	0.104
D-0.5X	2017-04-19	B11	1.381	50000000	0.104
D-0.5X	2017-04-19	C11	1.848	50000000	0.104
D-0.5X	2017-04-19	D11	2.349	50000000	0.104
D-0.5X	2017-04-19	E11	1.877	50000000	0.104
D-0.5X	2017-04-19	F11	3.21	50000000	0.104
D-0.5X	2017-04-19	G11	0.124	50000000	0.104
D-0.5X	2017-04-19	H11	0.104	50000000	0.104
D-0.5X	2017-04-19	A12	1.844	50000000	0.104
D-0.5X	2017-04-19	B12	0.306	50000000	0.104
D-0.5X	2017-04-19	C12	0.965	50000000	0.104
D-0.5X	2017-04-19	D12	2.179	50000000	0.104
D-0.5X	2017-04-19	E12	1.357	50000000	0.104
D-0.5X	2017-04-19	F12	2.719	50000000	0.104
D-0.5X	2017-04-19	G12	2.026	50000000	0.104
D-0.5X	2017-04-19	H12	0.261	50000000	0.104
D-1X	2017-04-19	A1	0.206	100000000	0.198
D-1X	2017-04-19	B1	0.186	100000000	0.198
D-1X	2017-04-19	C1	0.713	100000000	0.198
D-1X	2017-04-19	D1	0.213	100000000	0.198
D-1X	2017-04-19	E1	0.293	100000000	0.198
D-1X	2017-04-19	F1	0.32	100000000	0.198
D-1X	2017-04-19	G1	0.983	100000000	0.198
D-1X	2017-04-19	H1	0.617	100000000	0.198
D-1X	2017-04-19	A2	0.576	100000000	0.198
D-1X	2017-04-19	B2	0.176	100000000	0.198
D-1X	2017-04-19	C2	0.211	100000000	0.198
D-1X	2017-04-19	D2	0.333	100000000	0.198
D-1X	2017-04-19	E2	0.392	100000000	0.198
D-1X	2017-04-19	F2	0.249	100000000	0.198
D-1X	2017-04-19	G2	0.407	100000000	0.198
D-1X	2017-04-19	H2	0.64	100000000	0.198
D-1X	2017-04-19	A3	0.188	100000000	0.198
D-1X	2017-04-19	B3	0.216	100000000	0.198
D-1X	2017-04-19	C3	0.361	100000000	0.198
D-1X	2017-04-19	D3	0.213	100000000	0.198
D-1X	2017-04-19	E3	0.35	100000000	0.198
D-1X	2017-04-19	F3	0.255	100000000	0.198
D-1X	2017-04-19	G3	0.248	100000000	0.198
D-1X	2017-04-19	H3	0.193	100000000	0.198
D-1X	2017-04-19	A4	0.191	100000000	0.198
D-1X	2017-04-19	B4	0.198	100000000	0.198
D-1X	2017-04-19	C4	0.234	100000000	0.198
D-1X	2017-04-19	D4	0.19	100000000	0.198
D-1X	2017-04-19	E4	1.028	100000000	0.198
D-1X	2017-04-19	F4	0.813	100000000	0.198
D-1X	2017-04-19	G4	1.131	100000000	0.198
D-1X	2017-04-19	H4	0.627	100000000	0.198
D-1X	2017-04-19	A5	0.199	100000000	0.198
D-1X	2017-04-19	B5	0.185	100000000	0.198
D-1X	2017-04-19	C5	0.224	100000000	0.198
D-1X	2017-04-19	D5	0.407	100000000	0.198
D-1X	2017-04-19	E5	0.597	100000000	0.198
D-1X	2017-04-19	F5	0.276	100000000	0.198
D-1X	2017-04-19	G5	1.266	100000000	0.198
D-1X	2017-04-19	H5	0.178	100000000	0.198
D-1X	2017-04-19	A6	0.208	100000000	0.198
D-1X	2017-04-19	B6	0.414	100000000	0.198
D-1X	2017-04-19	C6	0.265	100000000	0.198
D-1X	2017-04-19	D6	0.209	100000000	0.198
D-1X	2017-04-19	E6	0.785	100000000	0.198
D-1X	2017-04-19	F6	0.382	100000000	0.198
D-1X	2017-04-19	G6	0.678	100000000	0.198
D-1X	2017-04-19	H6	0.325	100000000	0.198
D-1X	2017-04-19	A7	0.193	100000000	0.198
D-1X	2017-04-19	B7	0.24	100000000	0.198
D-1X	2017-04-19	C7	0.263	100000000	0.198
D-1X	2017-04-19	D7	0.367	100000000	0.198
D-1X	2017-04-19	E7	0.778	100000000	0.198
D-1X	2017-04-19	F7	0.236	100000000	0.198
D-1X	2017-04-19	G7	0.242	100000000	0.198
D-1X	2017-04-19	H7	0.483	100000000	0.198
D-1X	2017-04-19	A8	0.207	100000000	0.198
D-1X	2017-04-19	B8	0.183	100000000	0.198
D-1X	2017-04-19	C8	0.217	100000000	0.198
D-1X	2017-04-19	D8	0.183	100000000	0.198
D-1X	2017-04-19	E8	1.055	100000000	0.198
D-1X	2017-04-19	F8	1.062	100000000	0.198
D-1X	2017-04-19	G8	1.15	100000000	0.198
D-1X	2017-04-19	H8	0.61	100000000	0.198
D-1X	2017-04-19	A9	0.195	100000000	0.198
D-1X	2017-04-19	B9	0.183	100000000	0.198
D-1X	2017-04-19	C9	0.364	100000000	0.198
D-1X	2017-04-19	D9	0.254	100000000	0.198
D-1X	2017-04-19	E9	0.233	100000000	0.198
D-1X	2017-04-19	F9	0.215	100000000	0.198
D-1X	2017-04-19	G9	0.334	100000000	0.198
D-1X	2017-04-19	H9	0.224	100000000	0.198
D-1X	2017-04-19	A10	2.542	100000000	0.198
D-1X	2017-04-19	B10	2.025	100000000	0.198
D-1X	2017-04-19	C10	2.432	100000000	0.198
D-1X	2017-04-19	D10	1.895	100000000	0.198
D-1X	2017-04-19	E10	2.172	100000000	0.198
D-1X	2017-04-19	F10	2.387	100000000	0.198
D-1X	2017-04-19	G10	2.214	100000000	0.198
D-1X	2017-04-19	H10	0.581	100000000	0.198
D-1X	2017-04-19	A11	2.374	100000000	0.198
D-1X	2017-04-19	B11	1.44	100000000	0.198
D-1X	2017-04-19	C11	2.085	100000000	0.198
D-1X	2017-04-19	D11	2.224	100000000	0.198
D-1X	2017-04-19	E11	1.768	100000000	0.198
D-1X	2017-04-19	F11	3.196	100000000	0.198
D-1X	2017-04-19	G11	0.192	100000000	0.198
D-1X	2017-04-19	H11	0.111	100000000	0.198
D-1X	2017-04-19	A12	1.947	100000000	0.198
D-1X	2017-04-19	B12	0.322	100000000	0.198
D-1X	2017-04-19	C12	0.929	100000000	0.198
D-1X	2017-04-19	D12	2.272	100000000	0.198
D-1X	2017-04-19	E12	1.81	100000000	0.198
D-1X	2017-04-19	F12	2.73	100000000	0.198
D-1X	2017-04-19	G12	2.224	100000000	0.198
D-1X	2017-04-19	H12	0.223	100000000	0.198
D-2X	2017-04-19	A1	0.226	200000000	0.378
D-2X	2017-04-19	B1	0.206	200000000	0.378
D-2X	2017-04-19	C1	0.665	200000000	0.378
D-2X	2017-04-19	D1	0.215	200000000	0.378
D-2X	2017-04-19	E1	0.31	200000000	0.378
D-2X	2017-04-19	F1	0.335	200000000	0.378
D-2X	2017-04-19	G1	1.021	200000000	0.378
D-2X	2017-04-19	H1	0.63	200000000	0.378
D-2X	2017-04-19	A2	0.534	200000000	0.378
D-2X	2017-04-19	B2	0.192	200000000	0.378
D-2X	2017-04-19	C2	0.239	200000000	0.378
D-2X	2017-04-19	D2	0.362	200000000	0.378
D-2X	2017-04-19	E2	0.359	200000000	0.378
D-2X	2017-04-19	F2	0.293	200000000	0.378
D-2X	2017-04-19	G2	0.424	200000000	0.378
D-2X	2017-04-19	H2	0.944	200000000	0.378
D-2X	2017-04-19	A3	0.204	200000000	0.378
D-2X	2017-04-19	B3	0.217	200000000	0.378
D-2X	2017-04-19	C3	0.42	200000000	0.378
D-2X	2017-04-19	D3	0.224	200000000	0.378
D-2X	2017-04-19	E3	0.442	200000000	0.378
D-2X	2017-04-19	F3	0.285	200000000	0.378
D-2X	2017-04-19	G3	0.25	200000000	0.378
D-2X	2017-04-19	H3	0.23	200000000	0.378
D-2X	2017-04-19	A4	0.204	200000000	0.378
D-2X	2017-04-19	B4	0.21	200000000	0.378
D-2X	2017-04-19	C4	0.258	200000000	0.378
D-2X	2017-04-19	D4	0.201	200000000	0.378
D-2X	2017-04-19	E4	1.006	200000000	0.378
D-2X	2017-04-19	F4	0.928	200000000	0.378
D-2X	2017-04-19	G4	1.023	200000000	0.378
D-2X	2017-04-19	H4	0.708	200000000	0.378
D-2X	2017-04-19	A5	0.201	200000000	0.378
D-2X	2017-04-19	B5	0.201	200000000	0.378
D-2X	2017-04-19	C5	0.24	200000000	0.378
D-2X	2017-04-19	D5	0.372	200000000	0.378
D-2X	2017-04-19	E5	0.657	200000000	0.378
D-2X	2017-04-19	F5	0.294	200000000	0.378
D-2X	2017-04-19	G5	1.205	200000000	0.378
D-2X	2017-04-19	H5	0.265	200000000	0.378
D-2X	2017-04-19	A6	0.223	200000000	0.378
D-2X	2017-04-19	B6	0.377	200000000	0.378
D-2X	2017-04-19	C6	0.286	200000000	0.378
D-2X	2017-04-19	D6	0.217	200000000	0.378
D-2X	2017-04-19	E6	0.754	200000000	0.378
D-2X	2017-04-19	F6	0.399	200000000	0.378
D-2X	2017-04-19	G6	0.748	200000000	0.378
D-2X	2017-04-19	H6	0.286	200000000	0.378
D-2X	2017-04-19	A7	0.199	200000000	0.378
D-2X	2017-04-19	B7	0.228	200000000	0.378
D-2X	2017-04-19	C7	0.28	200000000	0.378
D-2X	2017-04-19	D7	0.384	200000000	0.378
D-2X	2017-04-19	E7	0.907	200000000	0.378
D-2X	2017-04-19	F7	0.222	200000000	0.378
D-2X	2017-04-19	G7	0.262	200000000	0.378
D-2X	2017-04-19	H7	0.705	200000000	0.378
D-2X	2017-04-19	A8	0.217	200000000	0.378
D-2X	2017-04-19	B8	0.19	200000000	0.378
D-2X	2017-04-19	C8	0.232	200000000	0.378
D-2X	2017-04-19	D8	0.206	200000000	0.378
D-2X	2017-04-19	E8	1.182	200000000	0.378
D-2X	2017-04-19	F8	1.196	200000000	0.378
D-2X	2017-04-19	G8	1.218	200000000	0.378
D-2X	2017-04-19	H8	0.723	200000000	0.378
D-2X	2017-04-19	A9	0.197	200000000	0.378
D-2X	2017-04-19	B9	0.194	200000000	0.378
D-2X	2017-04-19	C9	0.388	200000000	0.378
D-2X	2017-04-19	D9	0.29	200000000	0.378
D-2X	2017-04-19	E9	0.269	200000000	0.378
D-2X	2017-04-19	F9	0.207	200000000	0.378
D-2X	2017-04-19	G9	0.399	200000000	0.378
D-2X	2017-04-19	H9	0.27	200000000	0.378
D-2X	2017-04-19	A10	2.264	200000000	0.378
D-2X	2017-04-19	B10	2.127	200000000	0.378
D-2X	2017-04-19	C10	2.41	200000000	0.378
D-2X	2017-04-19	D10	1.929	200000000	0.378
D-2X	2017-04-19	E10	2.268	200000000	0.378
D-2X	2017-04-19	F10	2.28	200000000	0.378
D-2X	2017-04-19	G10	2.208	200000000	0.378
D-2X	2017-04-19	H10	0.956	200000000	0.378
D-2X	2017-04-19	A11	2.331	200000000	0.378
D-2X	2017-04-19	B11	1.585	200000000	0.378
D-2X	2017-04-19	C11	2.099	200000000	0.378
D-2X	2017-04-19	D11	2.247	200000000	0.378
D-2X	2017-04-19	E11	1.903	200000000	0.378
D-2X	2017-04-19	F11	3.238	200000000	0.378
D-2X	2017-04-19	G11	0.383	200000000	0.378
D-2X	2017-04-19	H11	0.204	200000000	0.378
D-2X	2017-04-19	A12	2.342	200000000	0.378
D-2X	2017-04-19	B12	0.428	200000000	0.378
D-2X	2017-04-19	C12	0.905	200000000	0.378
D-2X	2017-04-19	D12	2.249	200000000	0.378
D-2X	2017-04-19	E12	1.69	200000000	0.378
D-2X	2017-04-19	F12	2.792	200000000	0.378
D-2X	2017-04-19	G12	2.229	200000000	0.378
D-2X	2017-04-19	H12	0.318	200000000	0.378

## Sheet: Samples for primary analysis
index	sampleid	cohort
1	CF1501	CF
2	CF1502	CF
3	CF1503	CF
4	CF1505	CF
5	CF1506	CF
6	CF1507	CF
7	CF1508	CF
8	CF1509	CF
9	CF1510	CF
10	CF1511	CF
11	CF1601	CF
12	CF1603	CF
13	CF1606	CF
14	CF1607	CF
15	CF1608	CF
16	CF1618	CF
17	LBC245	Control
18	LBC257	Control
19	LBC260	Control
20	LBC261	Control
21	LBC262	Control
22	LBC268	Control
23	LBC269	Control
24	LBC270	Control

## Sheet: Samples for paired analysis
index	sampleid	visitid
1	CF1501	1
2	CF1503	1
3	CF1506	1
4	CF1508	1
5	CF1601	1
6	CF1602	2
7	CF1605	2
8	CF1606	1
9	CF1607	1
10	CF1609	2
11	CF1610	2
12	CF1614	2
13	CF1616	2
14	CF1619	2
