# Supplementary material for: The metabolic footprint of the airway bacterial community in cystic fibrosis
Source: Microbiome. 2017 Jun 30;5:67. doi: 10.1186/s40168-017-0289-z (PMC5493850; doi:10.1186/s40168-017-0289-z)
Supplement: Supplementary file 8 — MOTHUR script. Provides the MOTHUR script used for initial sequence processing in a Text (.txt) file. (TXT 9 kb) [file 40168_2017_289_MOESM8_ESM.txt]

This script has been adapted from the MiSeq MOTHUR SOP on the MOTHUR website:
https://mothur.org/wiki/MiSeq_SOP
Accessed May 1, 2017


make.contigs(file=stability.files, processors=8)
summary.seqs(fasta=stability.trim.contigs.fasta)
get.current()

screen.seqs(fasta=stability.trim.contigs.fasta, group=stability.contigs.groups, summary=stability.trim.contigs.summary, maxambig=0, maxlength=275)
summary.seqs()
get.current()

unique.seqs(fasta=stability.trim.contigs.good.fasta)
count.seqs(name=stability.trim.contigs.good.names, group=stability.contigs.good.groups)
summary.seqs(count=stability.trim.contigs.good.count_table)
get.current()

align.seqs(fasta=stability.trim.contigs.good.unique.fasta, reference=silva.v119.fasta)
summary.seqs(fasta=stability.trim.contigs.good.unique.align, count=stability.trim.contigs.good.count_table)
get.current()

screen.seqs(fasta=stability.trim.contigs.good.unique.align, count=stability.trim.contigs.good.count_table, summary=stability.trim.contigs.good.unique.summary, start=1968, end=11550, maxhomop=8)
summary.seqs(fasta=current, count=current)
get.current()

filter.seqs(fasta=stability.trim.contigs.good.unique.good.align, vertical=T, trump=.)
summary=stability.trim.contigs.good.unique.summary, start=1968, end=11550, maxhomop=8)
get.current()

unique.seqs(fasta=stability.trim.contigs.good.unique.good.filter.fasta, count=stability.trim.contigs.good.good.count_table)
summary.seqs(fasta=current, count=current)
get.current()

pre.cluster(fasta=stability.trim.contigs.good.unique.good.filter.unique.fasta, count=stability.trim.contigs.good.unique.good.filter.count_table, diffs=2)
summary.seqs(fasta=current, count=current)
get.current()

chimera.uchime(fasta=stability.trim.contigs.good.unique.good.filter.unique.precluster.fasta, count=stability.trim.contigs.good.unique.good.filter.unique.precluster.count_table, dereplicate=t)
summary.seqs(fasta=current, count=current)
get.current()

remove.seqs(fasta=stability.trim.contigs.good.unique.good.filter.unique.precluster.fasta, accnos=stability.trim.contigs.good.unique.good.filter.unique.precluster.denovo.uchime.accnos)
summary.seqs(fasta=current, count=current)
get.current()

classify.seqs(fasta=stability.trim.contigs.good.unique.good.filter.unique.precluster.pick.fasta, count=stability.trim.contigs.good.unique.good.filter.unique.precluster.denovo.uchime.pick.count_table, reference=trainset9_032012.pds.fasta, taxonomy=trainset9_032012.pds.tax, cutoff=80)
remove.lineage(fasta=stability.trim.contigs.good.unique.good.filter.unique.precluster.pick.fasta, count=stability.trim.contigs.good.unique.good.filter.unique.precluster.denovo.uchime.pick.count_table, taxonomy=stability.trim.contigs.good.unique.good.filter.unique.precluster.pick.pds.wang.taxonomy, taxon=Chloroplast-Mitochondria-unknown-Archaea-Eukaryota)
summary.seqs(fasta=current, count=current)
get.current()

dist.seqs(fasta=stability.trim.contigs.good.unique.good.filter.unique.precluster.pick.pick.fasta, cutoff=0.20)
get.current()

cluster.split(fasta=stability.trim.contigs.good.unique.good.filter.unique.precluster.pick.pick.fasta, count=stability.trim.contigs.good.unique.good.filter.unique.precluster.denovo.uchime.pick.pick.count_table, taxonomy=stability.trim.contigs.good.unique.good.filter.unique.precluster.pick.pds.wang.pick.taxonomy, splitmethod=classify, taxlevel=4, cutoff=0.15)
get.current()

make.shared(list=stability.trim.contigs.good.unique.good.filter.unique.precluster.pick.pick.an.unique_list.list, count=stability.trim.contigs.good.unique.good.filter.unique.precluster.denovo.uchime.pick.pick.count_table, label=0.03)
get.current()
system(cp stability.trim.contigs.good.unique.good.filter.unique.precluster.pick.pick.an.unique_list.shared cf2.otu.shared)
classify.otu(list=stability.trim.contigs.good.unique.good.filter.unique.precluster.pick.pick.an.unique_list.list, count=stability.trim.contigs.good.unique.good.filter.unique.precluster.denovo.uchime.pick.pick.count_table, taxonomy=stability.trim.contigs.good.unique.good.filter.unique.precluster.pick.pds.wang.pick.taxonomy, label=0.03)
system(cp stability.trim.contigs.good.unique.good.filter.unique.precluster.pick.pick.an.unique_list.0.03.cons.taxonomy cf2.otu.taxonomy)
system(cp stability.trim.contigs.good.unique.good.filter.unique.precluster.pick.pick.an.unique_list.0.03.cons.tax.summary cf2.otu.tax.summary)

phylotype(taxonomy=stability.trim.contigs.good.unique.good.filter.unique.precluster.pick.pds.wang.pick.taxonomy)
get.current()

make.shared(list=stability.trim.contigs.good.unique.good.filter.unique.precluster.pick.pds.wang.pick.tx.list, count=stability.trim.contigs.good.unique.good.filter.unique.precluster.denovo.uchime.pick.pick.count_table, label=1)
system(cp stability.trim.contigs.good.unique.good.filter.unique.precluster.pick.pds.wang.pick.tx.shared cf2.genus.shared)
classify.otu(list=stability.trim.contigs.good.unique.good.filter.unique.precluster.pick.pds.wang.pick.tx.list, count=stability.trim.contigs.good.unique.good.filter.unique.precluster.denovo.uchime.pick.pick.count_table, taxonomy=stability.trim.contigs.good.unique.good.filter.unique.precluster.pick.pds.wang.pick.taxonomy, label=1)
system(cp stability.trim.contigs.good.unique.good.filter.unique.precluster.pick.pds.wang.pick.tx.1.cons.taxonomy cf2.genus.taxonomy)
system(cp stability.trim.contigs.good.unique.good.filter.unique.precluster.pick.pds.wang.pick.tx.1.cons.tax.summary cf2.genus.tax.summary)

make.shared(list=stability.trim.contigs.good.unique.good.filter.unique.precluster.pick.pds.wang.pick.tx.list, count=stability.trim.contigs.good.unique.good.filter.unique.precluster.denovo.uchime.pick.pick.count_table, label=2)
system(cp stability.trim.contigs.good.unique.good.filter.unique.precluster.pick.pds.wang.pick.tx.shared cf2.family.shared)
classify.otu(list=stability.trim.contigs.good.unique.good.filter.unique.precluster.pick.pds.wang.pick.tx.list, count=stability.trim.contigs.good.unique.good.filter.unique.precluster.denovo.uchime.pick.pick.count_table, taxonomy=stability.trim.contigs.good.unique.good.filter.unique.precluster.pick.pds.wang.pick.taxonomy, label=2)
system(cp stability.trim.contigs.good.unique.good.filter.unique.precluster.pick.pds.wang.pick.tx.2.cons.taxonomy cf2.family.taxonomy)
system(cp stability.trim.contigs.good.unique.good.filter.unique.precluster.pick.pds.wang.pick.tx.2.cons.tax.summary cf2.family.tax.summary)

make.shared(list=stability.trim.contigs.good.unique.good.filter.unique.precluster.pick.pds.wang.pick.tx.list, count=stability.trim.contigs.good.unique.good.filter.unique.precluster.denovo.uchime.pick.pick.count_table, label=3)
system(cp stability.trim.contigs.good.unique.good.filter.unique.precluster.pick.pds.wang.pick.tx.shared cf2.order.shared)
classify.otu(list=stability.trim.contigs.good.unique.good.filter.unique.precluster.pick.pds.wang.pick.tx.list, count=stability.trim.contigs.good.unique.good.filter.unique.precluster.denovo.uchime.pick.pick.count_table, taxonomy=stability.trim.contigs.good.unique.good.filter.unique.precluster.pick.pds.wang.pick.taxonomy, label=3)
system(cp stability.trim.contigs.good.unique.good.filter.unique.precluster.pick.pds.wang.pick.tx.3.cons.taxonomy cf2.order.taxonomy)
system(cp stability.trim.contigs.good.unique.good.filter.unique.precluster.pick.pds.wang.pick.tx.3.cons.tax.summary cf2.order.tax.summary)

make.shared(list=stability.trim.contigs.good.unique.good.filter.unique.precluster.pick.pds.wang.pick.tx.list, count=stability.trim.contigs.good.unique.good.filter.unique.precluster.denovo.uchime.pick.pick.count_table, label=4)
system(cp stability.trim.contigs.good.unique.good.filter.unique.precluster.pick.pds.wang.pick.tx.shared cf2.class.shared)
classify.otu(list=stability.trim.contigs.good.unique.good.filter.unique.precluster.pick.pds.wang.pick.tx.list, count=stability.trim.contigs.good.unique.good.filter.unique.precluster.denovo.uchime.pick.pick.count_table, taxonomy=stability.trim.contigs.good.unique.good.filter.unique.precluster.pick.pds.wang.pick.taxonomy, label=4)
system(cp stability.trim.contigs.good.unique.good.filter.unique.precluster.pick.pds.wang.pick.tx.4.cons.taxonomy cf2.class.taxonomy)
system(cp stability.trim.contigs.good.unique.good.filter.unique.precluster.pick.pds.wang.pick.tx.4.cons.tax.summary cf2.class.tax.summary)

make.shared(list=stability.trim.contigs.good.unique.good.filter.unique.precluster.pick.pds.wang.pick.tx.list, count=stability.trim.contigs.good.unique.good.filter.unique.precluster.denovo.uchime.pick.pick.count_table, label=5)
system(cp stability.trim.contigs.good.unique.good.filter.unique.precluster.pick.pds.wang.pick.tx.shared cf2.phylum.shared)
classify.otu(list=stability.trim.contigs.good.unique.good.filter.unique.precluster.pick.pds.wang.pick.tx.list, count=stability.trim.contigs.good.unique.good.filter.unique.precluster.denovo.uchime.pick.pick.count_table, taxonomy=stability.trim.contigs.good.unique.good.filter.unique.precluster.pick.pds.wang.pick.taxonomy, label=5)
system(cp stability.trim.contigs.good.unique.good.filter.unique.precluster.pick.pds.wang.pick.tx.5.cons.taxonomy cf2.phylum.taxonomy)
system(cp stability.trim.contigs.good.unique.good.filter.unique.precluster.pick.pds.wang.pick.tx.5.cons.tax.summary cf2.phylum.tax.summary)

count.groups(shared=cf2.otu.shared)

sub.sample(shared=cf2.otu.shared, size=32000)
sub.sample(shared=cf2.genus.shared, size=32000)
sub.sample(shared=cf2.family.shared, size=32000)
sub.sample(shared=cf2.order.shared, size=32000)
sub.sample(shared=cf2.class.shared, size=32000)
sub.sample(shared=cf2.phylum.shared, size=32000)

get.current()

quit()
